# Supplementary material for: Molecular Evaluation of Different Enrichment Methods for Extracellular Vesicles from Healthy Subjects’ Biobanked Serum
Source: Int J Mol Sci. 2026 Jan 15;27(2):892. doi: 10.3390/ijms27020892 (PMC12842214; doi:10.3390/ijms27020892)
Supplement: Supplementary file 1 [file ijms-27-00892-s001.zip]

Archive with 4 entries (4 files):
- Deiana_et_al_Supplementary_Figures.pdf
- Supplementary_File_S1.xlsx
- Supplementary_File_S2.pdf
- Supplementary_File_S3.xlsx
