# Supplementary material for: Molecular Evaluation of Different Enrichment Methods for Extracellular Vesicles from Healthy Subjects’ Biobanked Serum
Source: Int J Mol Sci. 2026 Jan 15;27(2):892. doi: 10.3390/ijms27020892 (PMC12842214; doi:10.3390/ijms27020892)
Supplement: Supplementary file 1 [file ijms-27-00892-s001.zip › Supplementary_File_S1.xlsx]

## Sheet: MACSPlex_MFI
Input Gate	Blank_1	Blank_2	UC#1.1	UC#1.2	UC#2.1	UC#2.2	UC#3.1	UC#3.2	ES#1.1	ES#1.2	ES#2.1	ES#2.2	ES#3.1	ES#3.2	i35#1.1	i35#1.2	i35#2.1	i35#2.1	i35#3.1	i35#3.2	i70#1.1	i70#1.2	i70#2.1	i70#2.2	i70#3.1	i70#3.2
CD105	126.75	110.5	188.08	248.34	210.54	206.58	215.28	215.28	206.42	196.72	162.57	159.76	104.84	131.95	203.33	163.19	186.81	201.05	166.98	160.16	181.12	191.18	263.99	299.21	201.36	185.76
CD11c	153.84	185.15	107.45	115.44	113.26	131.8	76.94	100.06	119.52	109.65	86.96	80.41	73.53	73.04	100.2	103.57	90.32	94.03	82.88	83.78	104.13	92.16	91.8	125.54	102.1	80.18
CD133	493.43	567.55	599.56	636.46	602.46	563.41	678.87	663.94	733.1	731.83	494.85	533.82	550.5	557.91	556.81	558.83	588.76	541.56	583.99	596.1	597.32	548.24	594.11	654.08	587.69	574.67
CD14	308.45	296.57	404.39	392.88	424.21	421.97	402.77	349.45	374.51	347.9	313.98	352.5	283.89	320.88	371.99	328.71	420.64	391.6	338.41	333.58	423.23	420.76	567.88	608.56	415.65	431.07
CD142	214.13	180.87	218.61	259.18	232.86	242.29	214.54	199.65	244.56	227.43	198.41	223.28	203.11	230.75	235.54	216.07	226.53	227.24	184.77	198.03	207.8	191.12	204.74	228.57	216.03	220.82
CD146	201.22	207.49	265.94	257.02	253.97	258.19	269.99	265.94	233.3	224.61	220.03	227.5	198.07	200.52	232.41	210.33	225.99	245.94	207.9	223.19	219.71	237.94	269.9	295.68	227.27	230.92
CD19	101.47	107.08	111.23	137.39	114.81	158.88	118.13	135.94	164.13	150.57	101.47	99.47	112.21	91.64	112.08	125.26	123.45	97.26	86.72	100.84	124.85	101.47	142.55	155.88	98.46	109.25
CD1c	138.6	115.98	100.06	106.77	94.39	115.22	99.29	86.6	102.82	88.83	74.68	98.42	103.27	87.73	98.1	104	74.39	64.66	61.11	86.72	73.04	70.58	90.94	134.06	75.71	77.77
CD2	192.21	241.39	134.84	146.61	120.13	128.55	161.23	124.52	115.69	111.74	91.99	90.41	95.94	103.7	142.02	109.89	129.66	137.98	114.11	116.92	139.39	107	166.01	223.72	163.1	139.39
CD20	185.57	181.22	200.1	218.1	191.66	213.34	212.75	207.15	246.63	225.94	189.31	187.22	180.7	198.58	215.28	202.05	219.5	190.82	175.52	177.32	216.86	200.52	187.26	223.02	183.4	192.64
CD209	105.93	79	71.6	84.94	82.51	112.53	97.75	69.88	100.57	94.1	70.18	69.3	58.14	67.77	51.83	85.04	80.41	81.25	44.61	81.61	60.23	77.25	102.87	93.57	73.67	66.72
CD24	110.6	102.48	373.01	405.6	406.66	422.31	319.83	322.67	263.4	211.06	252.74	249.27	130.36	145.22	231.9	217.81	294.91	296.92	193.35	186.18	264.13	243.98	468.16	474.42	283.68	238.19
CD25	239.94	256.28	233.78	202.63	174.91	238.7	180.94	162.99	247.73	203.96	105.98	120.43	119.02	123.42	161.87	151.13	144.45	124.22	152.03	117.43	202.63	205.55	213.59	249.05	177.32	189.97
CD29	88.26	92.91	1892.99	1818.34	1201.97	1400.41	1637.98	1688.08	838.44	821.25	337.28	345.85	230.65	225.64	1323.21	1350.93	1452.04	1367.58	782.18	756.53	1904.55	1922.29	3549.65	3388.2	1423.75	1452.15
CD3	330.05	241.75	223.19	215.28	162.73	219.5	168.89	175.22	164.68	176.35	197.35	142.71	133.07	154.14	160.46	184.77	178.73	146.28	172.41	223.72	153.72	165.47	198.41	219.89	155.48	218.45
CD31	487.34	475.7	586.19	610.71	588.76	590.62	601.34	606.67	539.19	498.4	478.05	490.98	505.07	497.07	595.78	568.8	596.46	536.41	530.89	502.3	592.73	595.18	674.57	701.12	541.75	577.3
CD326	368.94	349.8	392.88	405.6	373.8	380.83	390.15	364.27	510.41	471.14	369.18	356.01	354.74	361.09	371.01	378.63	363.4	363.92	338	352.62	355.95	369.26	388.64	393.55	340.81	368.55
CD4	90.23	93.04	111.81	88.04	90.32	120.68	87.25	91.2	102.98	104.79	114.11	81.34	56.97	85.29	78.07	93.49	106.79	91.7	67.55	79.35	87.82	89.27	111.3	138.76	114.71	100.01
CD40	222.7	215.92	319.7	332.97	318.89	335.32	318.31	293.55	277.28	253.9	235.73	226.36	241.31	252.67	312.43	296.22	329.35	339.99	238.07	241.94	348.97	358.37	524.26	517.22	298.68	301.43
CD41b	371.26	356.1	7841.57	7630.29	5665.85	5995.22	6425.67	6557.93	2430.44	2445.78	1459.19	1601.93	918.24	982.67	4602.55	4632.31	4801.76	4740.7	2714.89	2690.79	5829.32	5860.66	10413	10045.1	4704.35	4765.05
CD42a	91.46	84.91	1766.13	1868.29	1222.28	1153.25	1558.56	1433.38	564.25	499.36	330.14	331.73	232.54	242.41	1156.51	1156.99	1213.81	1148.02	736.46	720.39	2019.65	1984.4	3182.69	3046.72	1614.14	1637
CD44	228.47	217.23	294.46	281.78	294.1	303.26	319.47	324	259.23	220.46	252.63	215.28	231.97	206.35	283.28	309.25	314.54	279.88	269	247.31	257.87	280.85	425.4	450.18	280.02	312.43
CD45	529.37	477.82	350.83	351.28	359.97	410.9	351.21	318.89	357.56	318.96	310.31	310.31	313.73	306.38	374.71	340.77	358.27	303.97	331.65	321.41	352.36	317.92	360.76	410.37	378.57	378.57
CD49e	147.17	153.04	508.27	456.56	400.07	415.94	449.81	409.07	240.08	238.79	195.67	199.46	142.14	152.03	413.35	431.07	431.98	383.51	287.33	276.08	528.95	544.05	946.31	901.55	418.33	422.25
CD56	357.56	345.22	311.58	336.27	230.24	331.59	242.41	292.44	250.35	219.31	233.37	198.41	198.03	197	259.6	268.86	294.46	288.57	275.23	265.39	257.49	284.58	333.88	387.98	339.5	337.1
CD62P	80.41	83.21	8191.42	8908.91	3318.67	4903.03	6161.38	7962.05	2672.43	2474.31	1118.18	1308.38	628.39	733.1	3025	2806.53	2764.62	2712.05	1465.33	1452.53	5148.92	5207.62	7762.64	7780.42	3657.11	3721.78
CD63	198.41	191.07	10330.4	10388.9	7016.69	7090.8	8838.02	8701.52	3909.06	3935.23	1670.99	1855.97	1011.4	1046.57	8000.46	8168.95	6941.7	6932.07	3901.43	3795.18	8032.6	8119.11	13580.5	13126.7	5562.34	5491.65
CD69	117.27	116.81	242.09	227.34	168.57	155.64	172.72	147.43	427.88	409.34	137.9	140.23	125.48	137.58	157.72	155.19	163.7	119.85	120.76	141.19	227.94	201.96	171.7	256.08	131.34	151.24
CD8	102.95	139.39	529.56	603.41	602.46	486.87	647.79	566.61	307.14	315.91	205.6	226.74	156.25	137.87	654.73	675.37	802.83	762.45	477.52	478.25	643.95	597.32	1483.44	1449.05	655.6	661.67
CD81	136.73	157.45	1488.43	1598.27	1954.34	1621.78	2285.37	1954.34	1103.29	1085.46	663.1	838.68	587.05	569.09	1948.72	1969.35	2663.28	2587.2	1356.67	1328.87	1360.69	1335.57	3441.27	3401.89	1293.08	1350.55
CD86	126.75	143.11	153.3	174.16	168.13	166.08	184.35	145.71	214.02	149.22	125.34	152.87	117.55	143.6	152.03	138.6	154.26	160.46	132.43	159.06	141.19	147.82	142.84	161.52	138.72	151.29
CD9	94.62	84.37	3411.08	3123.71	2082.24	2301.21	2797.88	2778.26	1652.52	1704.3	832.46	922	502.52	535.77	3096.01	3169.47	2749.9	2643.1	1658.43	1646.79	3853.2	3801.23	5100.43	5120.86	2688.97	2649.36
HLA-ABC	215.28	216.43	480.8	488.46	447.73	549.86	486.59	453.16	270.69	238.3	256.44	246.94	202.63	208.16	387.79	346.92	495.7	495.7	351.28	360.03	510.19	522.55	1013.36	1035.71	555.17	564.66
HLA-DRDPDQ	100.16	132.54	527.31	561.39	669.73	675.86	786.31	767.13	247.27	236.8	217.18	241.15	177.32	168.29	429.47	427.04	648.78	639.12	405.6	404.19	436.37	454.31	1262.08	1259.39	546.93	564.81
MCSP	144.45	165.23	187.26	182.75	153.84	171.53	181.98	148.08	196.95	158.81	130.36	174.16	155.64	159.62	152.03	140.54	174.31	145.71	127.76	175.67	161.16	154.84	148.7	186.52	170.43	141.11
mIgG1ctrl	453.72	455.54	436.16	479.95	486.01	498.04	482.08	466.31	462.58	482.08	467.72	453.37	475.7	481.41	470.53	469.9	471.57	467.19	464.61	451.6	486.87	457.01	479.95	473.07	478.25	482.79
REActrl	98.49	113.5	86.72	80.21	84.44	113.13	106.28	90.83	134.65	110.08	80.3	91.99	88.2	96.55	115.51	100.06	113.32	87.34	95.94	99.89	85.86	74.09	82.93	117.08	94.57	102.95
ROR1	173.43	128.94	326.01	346.92	439.75	437.93	300.92	280.81	502.42	457.01	210.76	257.79	189.97	166.57	259.18	253.27	441.8	415.9	195.48	192.21	275.09	237.15	628.39	646.43	211.29	200.1
SSEA	242.84	215.28	173.37	184.14	152.03	197.2	172.41	146.08	237.79	225.41	168.05	169.14	150.88	163.7	185.46	180.49	174.79	151.29	167.84	152.03	150.45	169.28	139.39	162.57	131.34	153.72

## Sheet: All_proteins_normalised_intesit
Protein_AC	Protein_Entry	Protein_name	P1_UC	P2_UC	P3_UC	P1_ES	P2_ES	P3_ES	P1_i35	P2_i35	P3_i35	P1_i70	P2_i70	P3_i70
P31947	1433S_HUMAN	14-3-3 protein sigma	0.111999	0.0978717	0.489643							0.102533	0.702992	0.106415
P27348	1433T_HUMAN	14-3-3 protein theta										0.0760195	0.40875	0.0788975
P63104	1433Z_HUMAN	14-3-3 protein zeta/delta	0.0136809	0.0119552	0.0598107				0.00782848	0.00147393	0.019589	0.0125246	0.569357	0.0129987
P19652	A1AG2_HUMAN	Alpha-1-acid glycoprotein 2				0.224671	0.129713	0.426439	0.134069	0.251711	0.116895	0.131192	0.103294	0.212984
P01009	A1AT_HUMAN	Alpha-1-antitrypsin	0.498849	0.725089	1.45053	3.42123	2.18496	2.06406	0.653147	0.594431	0.522003	3.13409	0.398727	0.0769627
P04217	A1BG_HUMAN	Alpha-1B-glycoprotein	0.0269885	0.144789	0.11799	0.538061	0.483084	0.34379	0.0999204	0.0392201	0.0593769	0.335918	0.0265699	0.0256428
P08697	A2AP_HUMAN	Alpha-2-antiplasmin	0.519483	0.667741	0.663414	1.39245	1.19722	1.48486	0.660385	0.369683	0.577132	1.09856	0.352852	1.03627
P02750	A2GL_HUMAN	Leucine-rich alpha-2-glycoprotein (LRG)	0.0432762	0.323989	0.256685	0.0692306	0.0480149	0.0253031				0.198093	0.0426051	0.0411184
P01023	A2MG_HUMAN	Alpha-2-macroglobulin	91.046	117.316	99.3393	176.392	186.63	166.04	187.534	177.128	99.7565	98.6032	50.1979	48.0672
A8K2U0	A2ML1_HUMAN	Alpha-2-macroglobulin-like protein 1										0.0152423	0.0819568	0.0158194
P05067	A4_HUMAN	Amyloid-beta precursor protein (APP)				0.0209372	0.0144266	0.0201417	0.0547303	0.0328977	0.0359448
P01011	AACT_HUMAN	Alpha-1-antichymotrypsin	0.586767	0.585231	0.5502	0.336226	0.235088	0.192376	0.0898216	0.0821525	0.0698406	0.594675	0.167602	0.0323507
P13798	ACPH_HUMAN	Acylamino-acid-releasing enzyme										0.00966793	0.0519836	0.0100339
P60709	ACTB_HUMAN	Actin, cytoplasmic 1	0.375873	0.0483408	1.18342	0.0741962	0.0712443	0.0805547	0.194681	0.167742	0.370401	0.253215	5.5908	0.802972
O43707	ACTN4_HUMAN	Alpha-actinin-4										0.0237165	0.127521	0.0246143
P42025	ACTY_HUMAN	Beta-centractin										0.0114741	0.0616954	0.0119085
O14672	ADA10_HUMAN	Disintegrin and metalloproteinase domain-containing protein 10 (ADAM 10)							0.0358329	0.00711983	0.00797621
Q15848	ADIPO_HUMAN	Adiponectin				0.0925643	0.0851302	0.0738064	0.518137	0.338842	0.352296	0.340146	0.205169	0.321277
P43652	AFAM_HUMAN	Afamin	1.01608	0.657955	0.810053	0.259351	0.137049	0.112839	0.0858958	0.0412596	0.0674776	0.775871	0.0891823	0.0172141
Q8IZF2	AGRF5_HUMAN	Adhesion G protein-coupled receptor F5							0.0302825	0.00601699	0.00674072
Q86SQ4	AGRG6_HUMAN	Adhesion G-protein coupled receptor G6				0.0204884	0.0119526	0.0230037	0.0134117	0.00266484	0.0347857
Q09666	AHNK_HUMAN	Neuroblast differentiation-associated protein AHNAK										0.0466486	0.250826	0.0484147
P02768	ALBU_HUMAN	Albumin	117.283	156.733	174.638	19.287	18.8813	12.9411	9.15651	3.96542	9.62456	41.6945	6.08461	8.15941
P05091	ALDH2_HUMAN	Aldehyde dehydrogenase, mitochondrial										0.0112709	0.0606027	0.0116976
P35858	ALS_HUMAN	Insulin-like growth factor-binding protein complex acid labile subunit (ALS)				0.174074	0.17209	0.153663	0.0657886	0.0346137	0.0453269	0.149448	0.0321428	0.0310212
P02760	AMBP_HUMAN	Protein AMBP	0.169301	0.115987	0.186575	3.42848	4.77688	4.4266	0.689608	0.475576	0.712052	0.679003	0.255852	0.531017
P15144	AMPN_HUMAN	Aminopeptidase N (CD antigen CD13)	0.159971	0.0266835	0.0266991	0.0176818	0.00094749	0.000999338	0.0649283	0.026707	0.00368546	0.139772	0.0300616	0.0290127
Q8NI99	ANGL6_HUMAN	Angiopoietin-related protein 6				0.00516037	0.00553369	0.00104358	0.0264014	0.0034354	0.00384861
Q15389	ANGP1_HUMAN	Angiopoietin-1 (ANG-1)				0.000578339	0.00671448	0.000584785	0.00968859	0.0176797	0.00215663
P01019	ANGT_HUMAN	Angiotensinogen (Serpin A8)	1.20151	0.367556	1.0096	0.440195	0.132951	0.135516	1.45792	0.289311	0.387243	1.75462	0.327089	0.982244
P01008	ANT3_HUMAN	Antithrombin-III	7.82113	3.41885	4.70925	14.8214	9.72342	7.87846	0.998032	0.537531	2.58779	3.59713	3.77922	3.52976
Q9H6X2	ANTR1_HUMAN	Anthrax toxin receptor 1				0.014978	0.0192349	0.0159575
P58335	ANTR2_HUMAN	Anthrax toxin receptor 2							0.00955652	0.00189884	0.00212723
P50995	ANX11_HUMAN	Annexin A11							0.0148745	0.0029555	0.00331099
P04083	ANXA1_HUMAN	Annexin A1	0.0299909	0.0262079	0.131116							0.0274561	0.262248	0.0284955
P07355	ANXA2_HUMAN	Annexin A2	0.353192	0.116455	0.508537	0.0145053	0.000546216	0.0102419	0.0260733	0.0371594	0.0380729	0.0805768	2.00654	0.325288
P09525	ANXA4_HUMAN	Annexin A4										0.0354481	0.190601	0.0367901
P20073	ANXA7_HUMAN	Annexin A7							0.0255585	0.00191647	0.00214699	0.016285	0.087563	0.0169015
Q9HDC9	APMAP_HUMAN	Adipocyte plasma membrane-associated protein				0.0107711	0.0121919	0.0204662	0.0298112	0.00592336	0.0710811
P08519	APOA_HUMAN	Apolipoprotein(a)	1.34685	1.2579	0.337754	1.81928	2.27635	0.487331	8.41413	7.79289	3.28161	13.862	7.71784	9.51154
P02647	APOA1_HUMAN	Apolipoprotein A-I	0.673025	0.681394	1.03698	18.5392	20.4639	15.9149	10.3221	2.92533	11.2247	2.45575	0.751357	1.2979
P02652	APOA2_HUMAN	Apolipoprotein A-II	8.68766	13.1744	15.8876	67.6732	48.186	43.8382	9.65167	7.47725	13.9886	31.7353	11.9838	5.43051
P06727	APOA4_HUMAN	Apolipoprotein A-IV	0.0200846	0.0877558	0.109461	2.97023	2.7148	2.61192	0.570704	0.359289	0.823243	0.547681	0.150071	0.839048
Q6Q788	APOA5_HUMAN	Apolipoprotein A-V				0.00145246	0.00696228	0.0146026
P04114	APOB_HUMAN	Apolipoprotein B-100	0.0196639	0.0171835	0.0859677	28.5782	28.0304	36.9431	79.277	60.5227	76.0237	70.7577	10.1901	121.114
P02654	APOC1_HUMAN	Apolipoprotein C-I				0.325104	0.377937	0.703067	0.367453	0.0196862	0.399386	0.0886993	0.0190771	0.486425
P02655	APOC2_HUMAN	Apolipoprotein C-II				0.436685	0.196111	0.321212	3.32657	0.584716	8.54689	1.90941	0.622058	4.64768
P02656	APOC3_HUMAN	Apolipoprotein C-III				1.07149	0.506143	0.725402	2.26254	0.87546	3.58135	0.240517	0.0454903	0.219515
P55056	APOC4_HUMAN	Apolipoprotein C-IV				0.191686	0.196973	0.329937	0.549337	0.061706	0.232766	0.0534366	0.011493	0.0110919
P05090	APOD_HUMAN	Apolipoprotein D	0.17558	0.0987558	0.217388	2.27191	2.02316	2.0281	1.20156	0.826126	3.20446	1.85546	1.24777	5.52606
P02649	APOE_HUMAN	Apolipoprotein E	1.61528	1.14106	2.49283	7.98514	6.43886	8.22735	37.9406	30.6189	90.6039	29.6163	33.0233	107.287
Q13790	APOF_HUMAN	Apolipoprotein F				0.0184403	0.0137957	0.0147995	0.136083	0.0319038	0.115222	0.0542198	0.058307	0.397096
P02749	APOH_HUMAN	Beta-2-glycoprotein 1				0.320914	0.532373	0.332714	0.0495158	0.0344971	0.0455645	0.0765647	0.0164673	0.0158927
O14791	APOL1_HUMAN	Apolipoprotein L1	11.859	7.02873	7.6522	1.32073	1.09042	1.36625	3.71239	3.81114	5.38886	5.62751	6.1807	6.11536
O95445	APOM_HUMAN	Apolipoprotein M				0.518855	0.506408	0.63734	1.03315	0.680567	1.44215	0.350827	0.0754546	0.366137
P05089	ARGI1_HUMAN	Arginase-1	0.371554	0.161161	0.224989	0.0177623	0.000528571	0.0167269	0.026358	0.0496228	0.0445139	0.0779738	1.4697	0.449771
Q86TY3	ARMD4_HUMAN	Armadillo-like helical domain-containing protein 4							0.00220583	0.0109572	0.00245502
P61158	ARP3_HUMAN	Actin-related protein 3										0.012344	0.0663724	0.0128113
P59998	ARPC4_HUMAN	Actin-related protein 2/3 complex subunit 4										0.0178432	0.0959412	0.0185187
Q13510	ASAH1_HUMAN	Acid ceramidase (AC)										0.0218887	0.117693	0.0227173
Q9BXN1	ASPN_HUMAN	Asporin							0.00968746	0.00192485	0.00215638
P25705	ATPA_HUMAN	ATP synthase F(1) complex subunit alpha, mitochondrial	0.00532597	0.00465416	0.0232844							0.00487582	0.110155	0.00506041
O75882	ATRN_HUMAN	Attractin	0.0160953	0.228191	0.373458	0.575389	0.320149	0.227481	0.157767	0.0898701	0.108641	0.268021	0.0792285	0.0152928
Q76LX8	ATS13_HUMAN	ADAMTS-13				0.0290493	0.0299104	0.0331298	0.0179956	0.00357564	0.0206445
P61769	B2MG_HUMAN	Beta-2-microglobulin	0.121282	0.112388	0.0842594	0.0133259	0.00841759	0.0134669	0.0324668	0.0382765	0.00165321	0.0626984	0.0979307	0.0130144
Q15582	BGH3_HUMAN	Transforming growth factor-beta-induced protein ig-h3 (Beta ig-h3)				0.0184334	0.0240961	0.0271017	0.0133052	0.0128236	0.0152442
P11021	BIP_HUMAN	Endoplasmic reticulum chaperone BiP	0.00752263	0.00657373	0.161375	0.0293414	0.0327498	0.0283436	0.0290491	0.000810464	0.0305565	0.0344341	0.682163	0.0780018
Q13867	BLMH_HUMAN	Bleomycin hydrolase										0.028142	0.151317	0.0292074
P13497	BMP1_HUMAN	Bone morphogenetic protein 1				0.00111913	0.00536447	0.0011316
P03207	BRRF1_EBVB9	Transcriptional activator BRRF1										0.184791	0.993608	0.191787
Q86VB7	C163A_HUMAN	Scavenger receptor cysteine-rich type 1 protein M130 (sCD163)				0.0308132	0.0502505	0.0306746
P02745	C1QA_HUMAN	Complement C1q subcomponent subunit A	3.29844	2.63098	3.11983	1.59526	1.29917	2.1771	1.44777	0.942739	0.735666	2.99328	1.44931	2.62386
P02746	C1QB_HUMAN	Complement C1q subcomponent subunit B	0.731823	1.12047	0.720709	1.6779	1.61546	1.94167	2.35656	2.12573	0.741025	1.36622	0.101271	0.0871006
P02747	C1QC_HUMAN	Complement C1q subcomponent subunit C	0.875525	1.13867	0.799719	0.807494	0.773166	0.70996	0.673427	0.639397	0.684588	0.677681	0.234633	0.681419
P00736	C1R_HUMAN	Complement C1r subcomponent	2.11993	1.38637	1.93653	1.78173	1.60964	2.03093	1.32655	0.957196	0.918906	0.760417	0.28367	0.997539
Q9NZP8	C1RL_HUMAN	Complement C1r subcomponent-like protein				0.116255	0.0787668	0.0958475	0.0438275	0.0225465	0.00505169
P09871	C1S_HUMAN	Complement C1s subcomponent	2.30076	1.82421	1.60986	3.90131	2.82746	3.17153	1.7797	0.970338	1.66887	1.37395	0.675721	1.53206
P04003	C4BPA_HUMAN	C4b-binding protein alpha chain	9.71538	11.4001	6.23358	6.73498	7.22067	9.12613	8.07714	10.9444	11.2472	10.4511	10.9373	13.955
P20851	C4BPB_HUMAN	C4b-binding protein beta chain	1.10613	0.99218	1.00447	0.70351	0.641949	0.781491	1.5744	1.75536	2.63201	1.90722	2.20291	2.2854
P55290	CAD13_HUMAN	Cadherin-13				0.016105	0.00308793	0.00325691
P33151	CADH5_HUMAN	Cadherin-5 (CD antigen CD144)	0.00481524	0.00420785	0.0210515	0.10571	0.105211	0.079571				0.0446263	0.00474056	0.00457514
Q13939	CALI_HUMAN	Calicin										0.063891	0.0137415	0.013262
P27482	CALL3_HUMAN	Calmodulin-like protein 3										0.023272	0.125132	0.0241531
Q9NZT1	CALL5_HUMAN	Calmodulin-like protein 5							0.00185405	0.00920977	0.00206351	0.0156518	0.304342	0.0162443
P49913	CAMP_HUMAN	Cathelicidin antimicrobial peptide (CAP-18)				0.0479044	0.0702862	0.120781	0.0474676	0.0506001	0.125222	0.0981802	0.0211162	0.537361
P07384	CAN1_HUMAN	Calpain-1 catalytic subunit										0.032678	0.175707	0.0339151
P40121	CAPG_HUMAN	Macrophage-capping protein										0.016981	0.0913056	0.0176239
P31944	CASPE_HUMAN	Caspase-14 (CASP-14)	0.864938	0.367579	0.364085	0.0184479	0.00396775	0.00663404	0.0423439	0.0969302	0.0864317	0.112522	2.49396	0.527468
P04040	CATA_HUMAN	Catalase	0.186	0.0148824	0.0744555	0.00516915	0.00329516	0.00415594	0.0117599	0.0198124	0.00205552	0.0155912	0.549298	0.0161815
P07858	CATB_HUMAN	Cathepsin B										0.0465974	0.25055	0.0483615
P07339	CATD_HUMAN	Cathepsin D	0.044685	0.0390485	0.204058	0.00763247	0.00138655	0.00146242	0.0242291	0.0318864	0.0392604	0.0409082	1.26716	0.0424569
P08311	CATG_HUMAN	Cathepsin G (CG)				0.0247598	0.0286955	0.0327477	0.0076288	0.00892944	0.00169813
P09668	CATH_HUMAN	Pro-cathepsin H										0.0405703	0.218143	0.0421062
O60911	CATL2_HUMAN	Cathepsin L2										0.0753699	0.405258	0.0782233
P08185	CBG_HUMAN	Corticosteroid-binding globulin (CBG)				0.00408722	0.00078367	0.000826554
Q9UI42	CBPA4_HUMAN	Carboxypeptidase A4										0.0118593	0.0637664	0.0123083
Q96IY4	CBPB2_HUMAN	Carboxypeptidase B2				0.0643937	0.046719	0.061939
Q5U5Z8	CBPC2_HUMAN	Cytosolic carboxypeptidase 2							0.00132281	0.0065709	0.00147225
P14384	CBPM_HUMAN	Carboxypeptidase M (CPM)										0.020972	0.112765	0.021766
P15169	CBPN_HUMAN	Carboxypeptidase N catalytic chain (CPN)				0.124147	0.171044	0.172896	0.0641411	0.0219456	0.0402248	0.10769	0.0231616	0.0223535
Q6YHK3	CD109_HUMAN	CD109 antigen				0.000384316	0.00184219	0.0003886
P08571	CD14_HUMAN	Monocyte differentiation antigen CD14				0.00811197	0.00550421	0.00556161
P16070	CD44_HUMAN	CD44 antigen				0.00499805	0.000427393	0.00045078	0.00746844	0.0147506	0.00166243
O43866	CD5L_HUMAN	CD5 antigen-like	37.4747	54.6379	33.2726	4.48912	6.52372	4.80295	65.933	81.4441	64.835	13.7594	17.5782	6.75247
P21926	CD9_HUMAN	CD9 antigen							0.0354981	0.0187354	0.00419778
Q15517	CDSN_HUMAN	Corneodesmosin (S protein)	0.793545	0.08167	0.467479				0.0101351	0.0100689	0.142901	0.0855597	4.64464	0.443994
Q8WUJ3	CEMIP_HUMAN	Cell migration-inducing and hyaluronan-binding protein				0.000501358	0.00240322	0.000506945	0.0401976	0.0365924	0.039108
P00450	CERU_HUMAN	Ceruloplasmin	2.02207	1.1431	1.28999	1.87637	1.40015	1.00112	0.326136	0.130788	0.208226	1.91285	0.148331	0.268115
P11597	CETP_HUMAN	Cholesteryl ester transfer protein				0.00327248	0.0177289	0.0165447
P00751	CFAB_HUMAN	Complement factor B	0.0965147	0.13962	0.239049	1.92446	2.26884	2.15341	0.0762443	0.0285959	0.0681531	0.132082	0.0190036	0.0183405
P00746	CFAD_HUMAN	Complement factor D				0.00179703	0.00861393	0.00181706
P08603	CFAH_HUMAN	Complement factor H	2.27082	1.71134	2.24084	14.3646	12.2577	15.2904	3.1132	1.42311	2.72825	7.05553	2.78982	3.87124
P05156	CFAI_HUMAN	Complement factor I	0.471271	0.618387	0.428164	3.44815	2.44822	2.1163	0.0252225	0.00449303	0.0251673	0.226963	0.041057	0.0396244
P06276	CHLE_HUMAN	Cholinesterase	0.0155155	0.0677918	0.189094	0.315739	0.221811	0.263693	0.191104	0.0978241	0.16378	0.210055	0.101509	0.0147418
Q9H444	CHM4B_HUMAN	Charged multivesicular body protein 4b										0.0129896	0.0698439	0.0134813
Q00610	CLH1_HUMAN	Clathrin heavy chain 1										0.019899	0.106995	0.0206523
O00299	CLIC1_HUMAN	Chloride intracellular channel protein 1										0.0506459	0.272319	0.0525633
P10909	CLUS_HUMAN	Clusterin	0.961857	0.679	0.988525	1.627	1.02462	1.1836	1.04576	0.357947	1.18095	1.346	1.18291	2.84726
Q96KN2	CNDP1_HUMAN	Beta-Ala-His dipeptidase				0.017555	0.0138175	0.0112577
Q9BT09	CNPY3_HUMAN	Protein canopy homolog 3				0.00285946	0.0137066	0.00289133
Q12860	CNTN1_HUMAN	Contactin-1				0.00356216	0.0188876	0.0180093
Q9P232	CNTN3_HUMAN	Contactin-3				0.000880319	0.000843948	0.00445065
P02452	CO1A1_HUMAN	Collagen alpha-1(I) chain				0.0548075	0.0426931	0.0341319	0.0850807	0.107016	0.215797	0.009563	0.0514194	0.00992504
P08123	CO1A2_HUMAN	Collagen alpha-2(I) chain				0.00479897	0.000795962	0.000839519	0.013909	0.0148835	0.0298804
P06681	CO2_HUMAN	Complement C2				0.0766254	0.0791565	0.0695996	0.020727	0.0115006	0.00930964	0.0932551	0.0151874	0.0146575
P02458	CO2A1_HUMAN	Collagen alpha-1(II) chain				0.0197683	0.0114507	0.0153233	0.00800379	0.0802616	0.131157
P01024	CO3_HUMAN	Complement C3	8.89512	8.03403	13.1774	12.7913	14.9676	17.6647	3.77582	2.94421	3.98008	5.01178	1.34094	3.34869
P02461	CO3A1_HUMAN	Collagen alpha-1(III) chain				0.0144268	0.00143774	0.00151641	0.0251236	0.0347311	0.00559238
P0C0L4	CO4A_HUMAN	Complement C4-A	0.0468263	0.0409197	0.204718	2.20757	1.45085	1.9143	0.467941	0.255074	0.44098	1.0859	0.31328	0.564317
P02462	CO4A1_HUMAN	Collagen alpha-1(IV) chain				0.00232635	0.0111512	0.0158427	0.00779442	0.0460158	0.00867498
P0C0L5	CO4B_HUMAN	Complement C4-B	1.60092	1.45592	1.89772	7.09425	7.03629	9.00029	1.42121	0.912237	1.53136	0.076935	0.0165469	0.0159695
P01031	CO5_HUMAN	Complement C5	0.312673	0.0546465	0.534391	0.621881	0.94687	1.16048	0.313574	0.213719	0.30809	0.4996	0.0615647	0.505125
P13671	CO6_HUMAN	Complement component C6	0.0113142	0.00988705	0.0761421	0.262022	0.34571	0.327186	0.0603305	0.0462209	0.0601089	0.0517897	0.0111387	0.0107501
P12109	CO6A1_HUMAN	Collagen alpha-1(VI) chain				0.00605497	0.0073304	0.00984701	0.0216802	0.0243845	0.0208055
P12110	CO6A2_HUMAN	Collagen alpha-2(VI) chain				0.0142855	0.00205032	0.0108126	0.040439	0.0746532	0.00797515
P12111	CO6A3_HUMAN	Collagen alpha-3(VI) chain				0.0193929	0.0210876	0.0263219	0.0369447	0.044448	0.0598855	0.0388177	0.00834877	0.00805745
P10643	CO7_HUMAN	Complement component C7	0.0142427	0.0124461	0.0622668	0.25032	0.485245	0.408662	0.0818546	0.0730468	0.093966	0.131968	0.0140218	0.149865
P07357	CO8A_HUMAN	Complement component C8 alpha chain	0.00944482	0.00825346	0.0412913	0.0913639	0.168443	0.143105	0.0211975	0.00101755	0.00113995
P07358	CO8B_HUMAN	Complement component C8 beta chain	0.0110416	0.0482441	0.0641153	0.15274	0.238388	0.255071	0.0690558	0.057022	0.0948805	0.0798701	0.0108704	0.0104911
P07360	CO8G_HUMAN	Complement component C8 gamma chain				0.197609	0.339725	0.311741	0.059113	0.0453198	0.0613098	0.0544432	0.0117094	0.0113008
P02748	CO9_HUMAN	Complement component C9	0.123295	0.0215485	0.237062	0.820928	1.07047	1.12861	0.304793	0.348309	0.35666	0.308754	0.0242765	0.0234294
P23528	COF1_HUMAN	Cofilin-1										0.0191539	0.102989	0.019879
Q9UP83	COG5_HUMAN	Conserved oligomeric Golgi complex subunit 5	0.0116862	0.0102121	0.0510902
P39060	COIA1_HUMAN	Collagen alpha-1(XVIII) chain				0.000744827	0.000714055	0.00376564	0.0155974	0.0151502	0.00277746
Q9Y6Z7	COL10_HUMAN	Collectin-10				0.0446409	0.0442359	0.0547214	0.128658	0.0255638	0.0286387
Q9BWP8	COL11_HUMAN	Collectin-11				0.106077	0.109892	0.152227	0.258269	0.101558	0.212929	0.118454	0.13485	0.212039
P49747	COMP_HUMAN	Cartilage oligomeric matrix protein(Thrombospondin-5)				0.0830789	0.119867	0.129417	0.0451027	0.0432739	0.0918778	0.0550739	0.0592255	0.285794
Q8IZJ3	CPMD8_HUMAN	C3 and PZP-like alpha-2-macroglobulin domain-containing protein 8				0.0410478	0.0222996	0.0272052	0.0604552	0.113836	0.013457
P22792	CPN2_HUMAN	Carboxypeptidase N subunit 2	0.0230761	0.100827	0.172164	0.269075	0.209863	0.180124	0.215285	0.109153	0.147145	0.353137	0.0227182	0.0219255
Q96L46	CPNS2_HUMAN	Calpain small subunit 2 (CSS2)										0.0322834	0.173585	0.0335056
P20023	CR2_HUMAN	Complement receptor type 2 (Cr2)				0.0141918	0.0268672	0.0332254
Q9NQ79	CRAC1_HUMAN	Cartilage acidic protein 1				0.0152981	0.0276996	0.0219408	0.016999	0.00337762	0.00378389
P13611	CSPG2_HUMAN	Versican core protein				0.00744985	0.00485973	0.00102513	0.0816121	0.101106	0.100979	0.153941	0.234114	0.161339
Q8WWI5	CTL1_HUMAN	Choline transporter-like protein 1 (CD antigen CD92)							0.0110588	0.00219733	0.00246162
P02775	CXCL7_HUMAN	Platelet basic protein (PBP)				0.929761	0.638025	0.388918	0.144835	0.150748	0.0512636	0.139415	0.0299849	0.0289386
Q7LFL8	CXXC5_HUMAN	CXXC-type zinc finger protein 5 (CF5)				0.0592733	0.0113649	0.0119868
P99999	CYC_HUMAN	Cytochrome c										0.0318208	0.171098	0.0330255
P01040	CYTA_HUMAN	Cystatin-A	0.359345	0.0116353	0.011642				0.00144391	0.0431532	0.00160703	0.060947	0.158217	0.149277
Q15828	CYTM_HUMAN	Cystatin-M	0.0253343	0.0221387	0.169136				0.00274736	0.0136472	0.00305774	0.0231931	0.9401	0.169878
P81605	DCD_HUMAN	Dermcidin	2.51436	0.988062	1.92935	0.108395	0.0358264	0.14592	0.1333	0.328784	0.626923	0.301889	0.723428	2.09202
P59665	DEF1_HUMAN	Neutrophil defensin 1 (Defensin, alpha 1)	0.0607256	0.0530657	0.265483	0.31201	0.478229	0.57497	0.47937	0.418266	1.35148	0.668069	0.545969	0.991903
P15924	DESP_HUMAN	Desmoplakin (DP)	0.522847	0.201718	0.82242	0.0220688	0.00732966	0.0160398	0.038361	0.0634942	0.0560282	0.14414	4.24561	0.600043
Q6E0U4	DMKN_HUMAN	Dermokine										0.0324839	0.174663	0.0337137
O00115	DNS2A_HUMAN	Deoxyribonuclease-2-alpha										0.0172186	0.0925829	0.0178705
P09172	DOPO_HUMAN	Dopamine beta-hydroxylase				0.0396053	0.0398834	0.0407351	0.0195428	0.00887942	0.00198949
Q9UHL4	DPP2_HUMAN	Dipeptidyl peptidase 2										0.0176957	0.0951482	0.0183656
P27487	DPP4_HUMAN	Dipeptidyl peptidase 4 (ADABP)							0.026808	0.00532662	0.00596731
Q08554	DSC1_HUMAN	Desmocollin-1	0.57254	0.0242776	0.346816	0.0316505	0.00086206	0.000909233	0.0322754	0.0867647	0.0786016	0.127169	2.90105	0.155086
Q14574	DSC3_HUMAN	Desmocollin-3	0.0131935	0.0115293	0.0576802	0.0419201	0.000409388	0.00043179				0.0120784	0.529727	0.0125357
Q02413	DSG1_HUMAN	Desmoglein-1	0.713777	0.0833814	0.343637	0.0156126	0.000592148	0.000624551	0.037989	0.00205599	0.120846	0.179036	3.09614	0.485395
Q9NYC9	DYH9_HUMAN	Dynein axonemal heavy chain 9										0.0275621	0.0296398	0.143028
Q16610	ECM1_HUMAN	Extracellular matrix protein 1	1.47332	1.22836	0.882946	0.330687	0.241787	0.260341	0.170948	0.121064	0.187823	0.294166	0.404035	0.375541
P68104	EF1A1_HUMAN	Elongation factor 1-alpha 1	0.0202688	0.0177121	0.331025	0.0326999	0.00062893	0.000663346	0.107881	0.0677394	0.00244635	0.0185557	1.24881	0.096291
P26641	EF1G_HUMAN	Elongation factor 1-gamma										0.0325984	0.175279	0.0338325
P13639	EF2_HUMAN	Elongation factor 2										0.28583	1.53688	0.296651
Q13347	EIF3I_HUMAN	Eukaryotic translation initiation factor 3 subunit I (eIF3i)										0.00750651	0.0403618	0.00779069
P08246	ELNE_HUMAN	Neutrophil elastase				0.00232499	0.0144558	0.0117545
P50402	EMD_HUMAN	Emerin										0.0200153	0.10762	0.020773
P06733	ENOA_HUMAN	Alpha-enolase										0.0389835	0.209611	0.0404594
P58107	EPIPL_HUMAN	Epiplakin	0.111708	0.0976171	0.488369							0.102266	1.62654	0.106138
Q92817	EVPL_HUMAN	Envoplakin										0.0256474	0.137904	0.0266183
P15311	EZRI_HUMAN	Ezrin							0.00556629	0.001106	0.00123903
P00488	F13A_HUMAN	Coagulation factor XIII A chain				0.0457848	0.0462141	0.052553	0.0428422	0.00851254	0.00953643
P05160	F13B_HUMAN	Coagulation factor XIII B chain				0.285518	0.339109	0.305421	0.0647093	0.0413853	0.059358	0.061409	0.0132076	0.0127468
P00742	FA10_HUMAN	Coagulation factor X				0.103505	0.0785918	0.0655242	0.0723192	0.0014781	0.0499616	0.0628	0.0135068	0.0130355
P03951	FA11_HUMAN	Coagulation factor XI				0.040094	0.044716	0.0658147
P00748	FA12_HUMAN	Coagulation factor XII				0.192346	0.190611	0.217006
P12259	FA5_HUMAN	Coagulation factor V				0.12503	0.151525	0.177515	0.566787	0.497866	0.405709	0.965313	0.801528	0.154712
P08709	FA7_HUMAN	Coagulation factor VII				0.0593741	0.0411077	0.0676213	0.0182751	0.00363117	0.00406793
P00740	FA9_HUMAN	Coagulation factor IX	3.88465	2.17776	2.61075	0.276726	0.217921	0.281173	0.281212	0.148503	0.248417	0.365314	0.18234	0.393312
Q01469	FABP5_HUMAN	Fatty acid-binding protein 5 (E-FABP)	0.0135778	0.0118651	0.0596279							0.0124302	0.0668362	0.0129008
Q05397	FAK1_HUMAN	Focal adhesion kinase 1 (FADK 1)	0.209976	0.0307095	0.153637
Q14289	FAK2_HUMAN	Protein-tyrosine kinase 2-beta										0.0248239	0.00533905	0.00515275
P49327	FAS_HUMAN	Fatty acid synthase										0.028011	0.150613	0.0290714
P23142	FBLN1_HUMAN	Fibulin-1 (FIBL-1)	0.0145079	0.0633896	0.150633	0.37888	0.518651	0.482106	0.140108	0.105447	0.15649	0.361102	0.216384	0.332126
Q12805	FBLN3_HUMAN	EGF-containing fibulin-like extracellular matrix protein 1 (FIBL-3)				0.0357634	0.0623312	0.0373612
P35555	FBN1_HUMAN	Fibrillin-1				0.0745615	0.0518402	0.0490664	0.0792431	0.0719874	0.102633	0.157242	0.168837	0.210245
Q6ZVX7	FBX50_HUMAN	F-box only protein 50										0.0320437	0.172296	0.0332568
P08637	FCG3A_HUMAN	Low affinity immunoglobulin gamma Fc region receptor III-A (CD16a)				0.0514268	0.0541887	0.0376808
O75015	FCG3B_HUMAN	Low affinity immunoglobulin gamma Fc region receptor III-B				0.00519035	0.000995182	0.00104964
Q9Y6R7	FCGBP_HUMAN	IgGFc-binding protein	0.441163	0.514235	0.410909	0.231334	0.216108	0.281785	1.3168	1.88446	1.98505	1.26443	1.31759	1.80166
O00602	FCN1_HUMAN	Ficolin-1	0.107598	0.00560818	0.0464166				0.0393611	0.000691422	0.000774587	0.0293764	0.00631817	0.0060977
Q15485	FCN2_HUMAN	Ficolin-2				0.288055	0.173752	0.282418	1.34437	1.46797	0.573822	0.589373	0.623797	1.45123
O75636	FCN3_HUMAN	Ficolin-3	0.587465	0.528376	0.820009	0.52488	0.572383	1.20555	2.40213	2.52375	1.17885	1.84739	0.773941	0.772374
P02765	FETUA_HUMAN	Alpha-2-HS-glycoprotein	0.861852	0.466906	0.811937	0.190855	0.0787852	0.0671226	0.138656	0.0414494	0.117525	0.425054	0.0757523	0.073109
Q03591	FHR1_HUMAN	Complement factor H-related protein 1				0.078905	0.113127	0.0803611				0.0272744	0.00586608	0.00566139
P36980	FHR2_HUMAN	Complement factor H-related protein 2 (FHR-2)	0.013695	0.0119676	0.100394	0.227135	0.266847	0.238555	0.0179552	0.00147546	0.00165293	0.092718	0.0134826	0.0650608
Q92496	FHR4_HUMAN	Complement factor H-related protein 4 (FHR-4)	0.0116865	0.0102123	0.137497	1.17312	0.711397	1.0165	0.157627	0.0489702	0.21241	0.303862	0.198783	0.0555187
Q9BXR6	FHR5_HUMAN	Complement factor H-related protein 5 (FHR-5)				0.11802	0.105106	0.140983	0.00402071	0.00399449	0.0223747
P02671	FIBA_HUMAN	Fibrinogen alpha chain	1.738	1.07173	1.25802	0.186627	0.21216	0.191091	0.320225	0.329049	0.302686	0.424802	0.26902	0.762577
P02675	FIBB_HUMAN	Fibrinogen beta chain				0.0416824	0.106426	0.06965	0.193365	0.20466	0.233397	0.0631752	0.0135875	0.0131134
P02679	FIBG_HUMAN	Fibrinogen gamma chain				0.044547	0.100058	0.0805575	0.143281	0.220277	0.149589	0.118055	0.134201	0.0245048
P20930	FILA_HUMAN	Filaggrin	0.0739083	0.0645856	1.3215	0.0571738	0.0114667	0.00241883	0.122631	0.136892	0.00892039	0.0676616	1.67204	0.0702231
Q5D862	FILA2_HUMAN	Filaggrin-2 (FLG-2)	2.45269	0.663517	1.1631	0.0640463	0.0213207	0.0270059	0.134382	0.190798	0.244895	0.408295	11.4034	1.43522
P02751	FINC_HUMAN	Fibronectin	19.1195	13.8401	22.0521	8.11946	5.67969	9.47371	9.50037	6.69884	11.0212	11.0785	6.82779	12.2703
P21333	FLNA_HUMAN	Filamin-A (FLN-A)				0.000759441	0.000728064	0.00442087	0.0127225	0.0170301	0.036974
O75369	FLNB_HUMAN	Filamin-B (FLN-B)										0.0356512	0.191693	0.0370009
P02794	FRIH_HUMAN	Ferritin heavy chain (Ferritin H subunit)	0.0451332	0.00788803	0.0911739
P02792	FRIL_HUMAN	Ferritin light chain				0.00209233	0.00200588	0.0105782
Q12841	FSTL1_HUMAN	Follistatin-related protein 1	0.222519	0.0103856	0.162876	0.0616684	0.0459772	0.000388955	0.0832875	0.0825114	0.0839331	0.054401	0.0117004	0.0112921
P04406	G3P_HUMAN	Glyceraldehyde-3-phosphate dehydrogenase (GAPDH)				0.0214637	0.016111	0.0231373	0.0214811	0.0369653	0.00478159	0.0362686	2.03193	0.222914
Q14697	GANAB_HUMAN	Neutral alpha-glucosidase AB				0.000761954	0.00365237	0.000770446
P06396	GELS_HUMAN	Gelsolin	0.181453	0.204533	0.360305	0.852522	1.31089	1.27229	0.129206	0.0855343	0.198735	0.253496	0.255958	0.0935992
O75223	GGCT_HUMAN	Gamma-glutamylcyclotransferase	0.262731	0.0221739	0.146675				0.0137587	0.00273378	0.0307582	0.02323	0.409211	0.350492
Q9UJJ9	GNPTG_HUMAN	N-acetylglucosamine-1-phosphotransferase subunit gamma				0.0016488	0.00815058	0.00833588
Q8NBJ4	GOLM1_HUMAN	Golgi membrane protein 1							0.0228515	0.0291927	0.0196869
P07359	GP1BA_HUMAN	Platelet glycoprotein Ib alpha chain				0.0351059	0.0132222	0.0166636	0.289633	0.163473	0.165796	0.253431	0.054507	0.052605
P13224	GP1BB_HUMAN	Platelet glycoprotein Ib beta chain (Antigen CD42b-beta)							0.0109844	0.0179326	0.00244506
Q14956	GPNMB_HUMAN	Transmembrane glycoprotein NMB										0.0596551	0.32076	0.0619135
P40197	GPV_HUMAN	Platelet glycoprotein V (CD42d)				0.0182935	0.0117146	0.0115174
P22352	GPX3_HUMAN	Glutathione peroxidase 3				0.190922	0.240448	0.199415	0.0570812	0.00282169	0.00316109	0.119885	0.0257845	0.0248847
A4D2P6	GRD2I_HUMAN	Delphilin										0.00504998	0.0271533	0.00524117
P28799	GRN_HUMAN	Progranulin				0.00108346	0.00975128	0.00109554				0.0306453	0.164777	0.0318055
P0C0S8	H2A1_HUMAN	Histone H2A type 1 (H2A.1)	0.0793501	0.0693409	0.346907	0.0438068	0.0309485	0.0522872	0.125998	0.171533	0.0988468
P04908	H2A1B_HUMAN	Histone H2A type 1-B/E										0.0437989	0.668608	0.0090914
A0A2R8Y619	H2BK1_HUMAN	Histone H2B type 2-K1	0.0511862	0.0447296	0.223778	0.0474312	0.0133102	0.0294735	0.00555084	0.0639958	0.00617794
P62805	H4_HUMAN	Histone H4	0.260018	0.00728901	0.376316	0.0360815	0.0184341	0.0317508	0.0408928	0.105597	0.0611663	0.0381808	0.480966	0.00792524
Q14520	HABP2_HUMAN	Hyaluronan-binding protein 2				0.0878109	0.0730896	0.0649324
P69905	HBA_HUMAN	Hemoglobin subunit alpha	0.113177	0.175831	0.41846	0.685228	0.893568	1.13844	0.855403	0.639721	1.26182	0.468402	0.23849	0.0215068
P68871	HBB_HUMAN	Hemoglobin subunit beta				0.187446	0.232345	0.365517	0.50395	0.375011	1.40915	0.313147	0.149743	1.68732
P02042	HBD_HUMAN	Hemoglobin subunit delta				0.00178877	0.00857432	0.0164149
P69891	HBG1_HUMAN	Hemoglobin subunit gamma-1 (Gamma-1-globin)				0.000780591	0.0329409	0.000789291	0.0130768	0.0025983	0.00291083
Q9ULI3	HEG1_HUMAN	Protein HEG homolog 1							0.0177549	0.000609473	0.0313514	0.0258946	0.00556932	0.00537499
P02790	HEMO_HUMAN	Hemopexin	2.72128	1.95198	2.83755	3.32965	2.22077	1.34756	0.589503	0.324101	0.449323	3.57023	0.199002	0.180346
P05546	HEP2_HUMAN	Heparin cofactor 2				0.473781	0.518935	0.462458	0.0917113	0.0475725	0.0499764	0.250801	0.0539414	0.0520592
Q04756	HGFA_HUMAN	Hepatocyte growth factor activator	0.0129213	0.0112914	0.101762	0.135006	0.113441	0.124385	0.0677402	0.0491229	0.0885582	0.059146	0.0127209	0.16757
P26927	HGFL_HUMAN	Hepatocyte growth factor-like protein				0.0992454	0.156691	0.166098
P01889	HLAB_HUMAN	HLA class I histocompatibility antigen, B alpha chain				0.00878485	0.0230201	0.0205903				0.0076697	0.00824786	0.0398003
P01893	HLAH_HUMAN	Putative HLA class I histocompatibility antigen, (HLA-AR)							0.0340033	0.0290564	0.00651027
Q96RW7	HMCN1_HUMAN	Hemicentin-1 (Fibulin-6)				0.00109658	0.00105128	0.00970284	0.0183704	0.026953	0.0354823
Q8NDA2	HMCN2_HUMAN	Hemicentin-2				0.010225	0.00831426	0.0137623	0.0174879	0.0214167	0.0199901
Q00839	HNRPU_HUMAN	Heterogeneous nuclear ribonucleoprotein U										0.00822738	0.0442379	0.00853885
Q86YZ3	HORN_HUMAN	Hornerin				0.0660968	0.00107759	0.0167723	0.0760397	0.156805	0.0041915	0.0317927	0.170947	0.0329963
Q9Y251	HPSE_HUMAN	Heparanase				0.0221461	0.00424623	0.00447859
P00738	HPT_HUMAN	Haptoglobin (Zonulin)	8.45309	8.01467	13.5188	81.6664	52.508	71.4752	68.5509	45.516	95.2037	16.1177	6.10038	13.5001
P00739	HPTR_HUMAN	Haptoglobin-related protein				0.165704	0.0698727	0.107075	0.437398	0.352406	0.496821
P04196	HRG_HUMAN	Histidine-rich glycoprotein	0.0132703	0.0115964	0.12092	0.726105	0.717601	0.825545	0.114086	0.110393	0.073153	0.0607434	0.0130645	0.0126086
P0DMV8	HS71A_HUMAN	Heat shock 70 kDa protein 1A										0.0109057	0.0586392	0.0113186
P07900	HS90A_HUMAN	Heat shock protein HSP 90-alpha										0.0247727	0.133201	0.0257106
P54652	HSP72_HUMAN	Heat shock-related 70 kDa protein 2										0.0225249	0.121114	0.0233776
P17066	HSP76_HUMAN	Heat shock 70 kDa protein 6	0.0268968	0.0235041	0.117589	0.0162446	0.009369	0.0108692	0.0211908	0.00289777	0.00324632
P11142	HSP7C_HUMAN	Heat shock cognate 71 kDa protein										0.0399196	0.214644	0.0414308
P04792	HSPB1_HUMAN	Heat shock protein beta-1	0.0533818	0.0466483	0.233377				0.00578895	0.0304398	0.00644294	0.04887	0.456415	0.0507201
P23083	HV102_HUMAN	Immunoglobulin heavy variable 1-2	0.167159	1.84729	0.909316	0.0998453	0.178422	0.151933	0.11864	0.0900461	0.0201754	0.153031	9.78034	12.7325
A0A0C4DH31	HV118_HUMAN	Immunoglobulin heavy variable 1-18				0.0127185	0.0246487	0.0159836	0.0281011	0.0416612	0.00625515
A0A0C4DH33	HV124_HUMAN	Immunoglobulin heavy variable 1-24				0.0010093	0.000967604	0.00510276
A0A0A0MS14	HV145_HUMAN	Immunoglobulin heavy variable 1-45	0.0148016	0.0129345	0.102288	0.048869	0.0854769	0.0667119	0.0666511	0.00159468	0.0886214	0.0677528	0.014572	0.0140636
A0A0B4J1V2	HV226_HUMAN	Immunoglobulin heavy variable 2-26				0.00710715	0.0340676	0.00718636
P01780	HV307_HUMAN	Immunoglobulin heavy variable 3-7	10.1684	11.1705	11.7612	5.13931	6.96232	6.00781	21.0151	23.1209	22.3928	1.08882	0.606866	0.227951
P01782	HV309_HUMAN	Immunoglobulin heavy variable 3-9	0.0795351	0.0695026	0.93121	0.25445	0.426816	0.433541	0.754413	0.479388	0.543992	0.542088	0.391508	0.675933
P01766	HV313_HUMAN	Immunoglobulin heavy variable 3-13	0.0498356	0.0435494	0.320087	0.168618	0.369884	0.248063	0.215694	0.540498	0.00601493	0.228117	0.45137	0.343884
A0A0B4J1V0	HV315_HUMAN	Immunoglobulin heavy variable 3-15	0.841964	1.00755	1.15484	0.382493	0.641878	0.358994	0.655584	0.836445	1.17483	1.09091	1.21924	1.7535
A0A0C4DH32	HV320_HUMAN	Immunoglobulin heavy variable 3-20							0.00267064	0.0132661	0.00297235
P01764	HV323_HUMAN	Immunoglobulin heavy variable 3-23	6.21748	5.16776	3.91388							5.91452	1.33008	1.68925
P01768	HV330_HUMAN	Immunoglobulin heavy variable 3-30				1.15545	1.57161	1.18241	4.87811	4.95153	3.25949
A0A0C4DH35	HV335_HUMAN	Probable non-functional immunoglobulin heavy variable 3-35	0.195063	0.170458	1.01851	0.757072	1.44144	0.99511	1.08217	1.38611	0.0235433	1.18597	0.960191	1.12506
A0A0C4DH36	HV338_HUMAN	Probable non-functional immunoglobulin heavy variable 3-38							0.0138672	0.0137768	0.0771692
A0A0B4J1X8	HV343_HUMAN	Immunoglobulin heavy variable 3-43	0.014681	0.0128292	0.119264	0.0635366	0.148304	0.105052	0.116042	0.109888	0.123592	0.0703451	0.0722666	0.113744
A0A0A0MS15	HV349_HUMAN	Immunoglobulin heavy variable 3-49	1.44444	2.17771	1.34752	0.34973	0.589881	0.480016	0.83237	1.34676	0.685728	0.863516	0.635324	0.89904
A0A075B6Q5	HV364_HUMAN	Immunoglobulin heavy variable 3-64	0.233164	0.145716	0.110027	0.089363	0.0749868	0.0873407	0.238497	0.072674	0.149274	0.14458	0.0247769	0.0239124
A0A0B4J1Y9	HV372_HUMAN	Immunoglobulin heavy variable 3-72				0.633495	0.866395	0.693382	1.81695	1.01593	0.0123833	0.961354	0.505044	0.944843
A0A0B4J1V6	HV373_HUMAN	Immunoglobulin heavy variable 3-73				0.00767018	0.0121387	0.00921419	0.024756	0.0214651	0.00480938
P0DTE1	HV383_HUMAN	Probable non-functional immunoglobulin heavy variable 3-38-3				0.00656138	0.00629029	0.0331725
A0A0C4DH34	HV428_HUMAN	Immunoglobulin heavy variable 4-28				0.00024645	0.000236268	0.0307797	0.048377	0.000820343	0.000919015	0.0348538	0.00749624	0.00723467
A0A087WSY4	HV432_HUMAN	Immunoglobulin heavy variable 4-30-2				0.00222469	0.0106639	0.00224948
A0A0C4DH41	HV461_HUMAN	Immunoglobulin heavy variable 4-61	0.0153179	0.0133857	0.0672237	0.0728481	0.0744243	0.120183	0.2014	0.328551	0.110099	0.0701161	0.0150803	0.0145541
A0A0J9YXX1	HV5X1_HUMAN	Immunoglobulin heavy variable 5-10-1	2.11264	1.54583	1.49003	0.963431	1.83214	1.32336	1.18835	1.32148	2.54659	1.16036	1.09116	1.44817
A0A0B4J1U7	HV601_HUMAN	Immunoglobulin heavy variable 6-1	0.0237947	0.0207933	0.104027	0.0382628	0.0425003	0.0652814	0.136169	0.143863	0.13748
A0A0J9YX35	HV64D_HUMAN	Immunoglobulin heavy variable 3-64D	0.316741	0.309983	0.281881	0.316518	0.290871	0.288191	0.402576	0.232142	0.384076	0.205996	0.10786	0.255622
A0A0G2JMI3	HV692_HUMAN	Immunoglobulin heavy variable 1-69-2				0.000819063	0.00392612	0.000828192
A0A0B4J2H0	HV69D_HUMAN	Immunoglobulin heavy variable 1-69D	0.305618	0.267068	1.7058	1.58549	3.40399	2.17695	1.91588	3.18019	2.4705	1.84321	1.77233	1.4519
A0A0C4DH43	HV70D_HUMAN	Immunoglobulin heavy variable 2-70D				0.000999638	0.00845168	0.00505389	0.00334927	0.0263014	0.00372765
P17936	IBP3_HUMAN	Insulin-like growth factor-binding protein 3				0.0452449	0.0594154	0.0528317
P05155	IC1_HUMAN	Plasma protease C1 inhibitor	0.733433	1.01696	0.979801	9.13292	4.90815	5.57611	0.617781	0.47812	0.756951	3.31651	0.470841	0.0908822
P32942	ICAM3_HUMAN	Intercellular adhesion molecule 3 (ICAM-3)							0.0100983	0.0195293	0.00224783
P14735	IDE_HUMAN	Insulin-degrading enzyme										0.0115977	0.06236	0.0120368
P56537	IF6_HUMAN	Eukaryotic translation initiation factor 6										0.0898712	0.483229	0.0932735
P0DOX2	IGA2_HUMAN	Immunoglobulin alpha-2 heavy chain	1.89805	2.49497	2.33853	1.92399	2.10242	1.83165	0.941485	0.412884	0.712045	1.81868	3.95849	4.52174
P0DOX3	IGD_HUMAN	Immunoglobulin delta heavy chain	0.0245781	0.166927	0.248549	0.112002	0.503836	0.427715	0.110151	0.249799	0.266628	0.130129	0.120984	0.126086
P01344	IGF2_HUMAN	Insulin-like growth factor 2				0.0485927	0.0655493	0.0371949
P0DOX5	IGG1_HUMAN	Immunoglobulin gamma-1 heavy chain	18.8754	20.6706	23.3739	140.254	201.841	198.819	15.2653	11.675	13.0965	70.9905	9.11248	14.3095
P01876	IGHA1_HUMAN	Immunoglobulin heavy constant alpha 1	13.2677	18.5826	17.0819	72.0038	66.9342	78.1944	52.4921	49.5576	49.2034	25.2229	27.5737	28.8041
P01854	IGHE_HUMAN	Immunoglobulin heavy constant epsilon				0.0016174	0.00775288	0.0300819
P01859	IGHG2_HUMAN	Immunoglobulin heavy constant gamma 2	0.0474586	0.0414722	0.207482	1.55498	1.30348	1.3873	0.448401	0.192284	0.394537	5.43333	0.0467226	0.0450922
P01860	IGHG3_HUMAN	Immunoglobulin heavy constant gamma 3	9.92479	9.90628	10.7766	20.7875	31.0657	19.038	2.9245	2.02919	2.53743	8.78226	1.03351	0.956683
P01861	IGHG4_HUMAN	Immunoglobulin heavy constant gamma 4				0.191734	0.286982	0.315862	0.021893	0.00435004	0.00487327
P01871	IGHM_HUMAN	Immunoglobulin heavy constant mu	167.319	264.436	136.258	48.7537	56.1057	49.6988	112.41	182.328	141.817	175.021	179.291	111.561
P01591	IGJ_HUMAN	Immunoglobulin J chain	34.5275	49.6039	28.1223	17.1828	14.8885	16.138	15.6767	31.3964	17.7208	34.8934	27.9935	43.9865
P0DOX7	IGK_HUMAN	Immunoglobulin kappa light chain				4.87538	8.76894	6.20497				8.73915	17.1356	13.6981
P01834	IGKC_HUMAN	Immunoglobulin kappa constant	0.212924	0.77745	0.289547	1.13237	1.15137	0.983569	0.430337	0.759922	0.524669	0.651938	0.327739	0.0404614
P0DOY2	IGLC2_HUMAN	Immunoglobulin lambda constant 2	0.0515465	0.0450445	0.274184	0.0233978	0.0453138	0.0178965				0.0471898	0.0507471	0.244882
P0DOY3	IGLC3_HUMAN	Immunoglobulin lambda constant 3							0.0618561	0.0993498	0.106465
A0M8Q6	IGLC7_HUMAN	Immunoglobulin lambda constant 7				0.00687548	0.0329571	0.00695211	0.402663	0.621738	0.537252
B9A064	IGLL5_HUMAN	Immunoglobulin lambda-like polypeptide 5	5.77023	7.97761	4.82966	5.53827	7.66146	5.07085	7.52073	6.60409	8.67659	6.16617	4.05945	4.3549
P0DOX6	IGM_HUMAN	Immunoglobulin mu heavy chain										1.29809	6.9797	1.34723
Q9NPH3	IL1AP_HUMAN	Interleukin-1 receptor accessory protein (IL-1R3)				0.00691353	0.00132558	0.00139812
Q9NZH8	IL36G_HUMAN	Interleukin-36 gamma										0.0446085	0.239856	0.0462973
P55103	INHBC_HUMAN	Inhibin beta C chain							0.0113871	0.00226257	0.00253471
P07476	INVO_HUMAN	Involucrin										0.0978844	0.526316	0.10159
P05154	IPSP_HUMAN	Plasma serine protease inhibitor	0.275156	0.118425	0.0931734	0.0247605	0.0182794	0.0146543	0.0144221	0.0229015	0.0321106	0.0477051	0.0924868	0.00990223
Q9NQ38	ISK5_HUMAN	Serine protease inhibitor Kazal-type 5	0.0245247	0.0214312	0.339206							0.0224519	0.120722	0.0233019
P17301	ITA2_HUMAN	Integrin alpha-2				0.0012857	0.00616292	0.00130003
P08514	ITA2B_HUMAN	Integrin alpha-IIb (CD antigen CD41)				0.011509	0.00502656	0.00836044	0.0358966	0.0323635	0.0645463	0.0621674	0.11435	0.0625029
P05556	ITB1_HUMAN	Integrin beta-1 (CD antigen CD29)				0.0171239	0.0146376	0.0099432	0.0231293	0.0229664	0.0174839	0.0444546	0.0563225	0.00922751
P05107	ITB2_HUMAN	Integrin beta-2 (CD antigen CD18)				0.000455664	0.000436838	0.00230371
P05106	ITB3_HUMAN	Integrin beta-3 (CD antigen CD61)	0.145136	0.00820668	0.099396				0.0377738	0.00101179	0.00113349	0.0429877	0.0875256	0.1425
P19827	ITIH1_HUMAN	Inter-alpha-trypsin inhibitor heavy chain H1	0.00743787	0.00649967	0.0325173	1.20708	1.7254	1.7388	0.39402	0.168097	0.243459	0.671445	0.0927739	0.255946
P19823	ITIH2_HUMAN	Inter-alpha-trypsin inhibitor heavy chain H2	0.0286739	0.025057	0.167726	3.7726	5.20683	5.57026	1.191	0.515144	0.803012	1.19714	0.141146	0.0272442
Q06033	ITIH3_HUMAN	Inter-alpha-trypsin inhibitor heavy chain H3				0.158144	0.179979	0.133761	0.0440618	0.00152375	0.0344997	0.0647396	0.013924	0.0134381
Q14624	ITIH4_HUMAN	Inter-alpha-trypsin inhibitor heavy chain H4	10.5405	5.99463	7.19553	26.5086	17.5721	17.9172	63.7095	40.0709	45.5754	18.3103	7.71277	9.07715
P13645	K1C10_HUMAN	Keratin, type I cytoskeletal 10 (K10)	54.086	16.383	28.7008	5.00599	1.49983	2.73847	2.49416	4.06567	3.96128	9.7075	96.8562	19.1912
Q99456	K1C12_HUMAN	Keratin, type I cytoskeletal 12 (K12)										0.0252846	0.135953	0.0262419
P13646	K1C13_HUMAN	Keratin, type I cytoskeletal 13 (K13)	0.0181142	0.0158293	0.1524				0.0121033	0.0501439	0.023081	0.0829157	0.361796	0.017211
P02533	K1C14_HUMAN	Keratin, type I cytoskeletal 14 (K14)	4.36888	1.0113	9.30811	0.245203	0.0766672	0.142254	0.365979	0.718078	0.629733	1.37898	9.41186	5.59166
P19012	K1C15_HUMAN	Keratin, type I cytoskeletal 15 (K15)										0.0286911	0.154269	0.0297773
P08779	K1C16_HUMAN	Keratin, type I cytoskeletal 16 (K16)	1.60785	0.846836	13.8678	0.0912043	0.0191238	0.0701776	0.126474	0.235928	0.240164	0.370545	0.841758	2.84883
Q04695	K1C17_HUMAN	Keratin (K17)	1.2193	0.322982	3.36814	0.0833546	0.00178838	0.039483	0.043723	0.137073	0.112538	0.263819	2.35538	0.745879
P08727	K1C19_HUMAN	Keratin, type I cytoskeletal 19 (K19)				0.0127977	0.00245379	0.00258807
Q9C075	K1C23_HUMAN	Keratin, type I cytoskeletal 23 (K23)	0.301023	0.033062	0.165406							0.0346366	0.955453	0.0359479
P35527	K1C9_HUMAN	Keratin, type I cytoskeletal 9 (K9)	54.8257	18.6704	43.7328	1.55194	0.626785	1.14147	2.28454	3.2363	2.64557	12.5671	34.4019	67.3389
Q15323	K1H1_HUMAN	Keratin, type I cuticular Ha1 (K31)										0.206402	0.721522	0.0428432
Q14532	K1H2_HUMAN	Keratin, type I cuticular Ha2 (K32)	0.00519947	0.00454362	0.0227313				0.000563852	0.122548	0.000627552
P35908	K22E_HUMAN	Keratin, type II cytoskeletal 2 epidermal	25.8704	6.34675	12.3438	0.970552	0.321533	0.488796	1.46054	2.08977	2.5074	3.21435	27.1552	16.5455
P04264	K2C1_HUMAN	Keratin, type II cytoskeletal 1 (CK-1)	57.7909	15.6562	40.2794	2.98258	0.963666	1.86657	5.30669	7.98272	8.20868	9.55019	50.621	26.7651
Q7Z794	K2C1B_HUMAN	Keratin, type II cytoskeletal 1b (K77)	2.0868	0.447393	0.565317	0.0410424	0.000970333	0.00102343	0.0609777	0.0766979	0.0837559	0.143142	4.64667	0.476084
P12035	K2C3_HUMAN	Keratin, type II cytoskeletal 3 (K3)	0.0176472	0.0154212	0.0771508
P19013	K2C4_HUMAN	Keratin, type II cytoskeletal 4 (K4)							0.0277888	0.0463948	0.00618564
P13647	K2C5_HUMAN	Keratin, type II cytoskeletal 5 (K5)	7.03296	2.32317	8.67989	0.272245	0.102823	0.19119	0.557238	0.859058	0.846786	2.31779	17.5703	7.65427
P02538	K2C6A_HUMAN	Keratin, type II cytoskeletal 6A (K6A)	0.0344918	0.030141	1.39908	0.0465449	0.00107026	0.0237629	0.059895	0.131685	0.093645	0.157883	0.210828	0.355705
P04259	K2C6B_HUMAN	Keratin, type II cytoskeletal 6B (K6B)	0.593706	0.372142	4.90407				0.000735325	0.0382789	0.0404373	0.0310379	0.0865028	0.124369
P48668	K2C6C_HUMAN	Keratin, type II cytoskeletal 6C				0.0173235	0.00332156	0.00350332
Q3SY84	K2C71_HUMAN	Keratin, type II cytoskeletal 71 (CK-71)				0.000544758	0.00261125	0.00440057				0.11144	0.299712	0.0159916
O95678	K2C75_HUMAN	Keratin, type II cytoskeletal 75	0.6505	0.113689	1.36969
Q8N1N4	K2C78_HUMAN	Keratin, type II cytoskeletal 78 (CK-78)	0.360379	0.0123241	0.155683	0.0119175	0.00043761	0.111885	0.0478473	0.0794688	0.0534025	0.0645553	0.827235	0.498374
Q6KB66	K2C80_HUMAN	Keratin, type II cytoskeletal 80 (K80)	0.586742	0.013738	0.254885				0.00170486	0.0356831	0.0486086	0.0719616	0.955546	0.271802
P29622	KAIN_HUMAN	Kallistatin (Serpin A4)				0.171874	0.155937	0.154378	0.0260212	0.00517029	0.00579218
A0A0A0MT89	KJ01_HUMAN	Immunoglobulin kappa joining 1	0.0331618	0.0289788	0.144978	0.202123	0.200438	0.272535	0.372652	0.313136	0.359634	0.18271	0.0326475	0.0315083
Q9Y337	KLK5_HUMAN	Kallikrein-5										0.0328805	0.176796	0.0341253
P49862	KLK7_HUMAN	Kallikrein-7										0.431307	2.3191	0.447635
P03952	KLKB1_HUMAN	Plasma kallikrein	0.707511	0.515195	0.536543	2.5955	2.26011	2.6061	1.65799	0.754846	1.20189	0.953144	0.593744	0.602974
P01042	KNG1_HUMAN	Kininogen-1	0.112967	0.777725	0.618004	0.348187	0.226925	0.244861	0.217191	0.106829	0.193883	0.517094	0.111215	0.107334
Q5T750	KPLCE_HUMAN	Protein KPLCE	1.11113	0.128807	0.279182	0.00903164	0.00035513	0.000374563	0.00972387	0.0395706	0.0374321	0.0523881	4.21302	0.186671
Q5T749	KPRP_HUMAN	Keratinocyte proline-rich protein (hKPRP)	2.77258	0.0823803	2.50044	0.0578748	0.00292519	0.0234405	0.065053	0.310736	0.194852	0.431519	6.96309	1.15634
P14618	KPYM_HUMAN	Pyruvate kinase PKM	0.00553499	0.00483682	0.1334	0.0111481	0.0138762	0.0144468	0.00762328	0.000596322	0.00995988	0.0253359	0.562768	0.00525901
Q8IUC1	KR111_HUMAN	Keratin-associated protein 11-1	0.0104785	0.00915679	0.0458106
A6NCN2	KR87P_HUMAN	Putative keratin-87 protein							0.0668224	0.331932	0.0743715
P0C7H8	KRA23_HUMAN	Keratin-associated protein 2-3	0.227107	0.0396921	0.0397152
O76011	KRT34_HUMAN	Keratin, type I cuticular Ha4 (K34)	1.62751	0.101705	0.50882
Q92764	KRT35_HUMAN	Keratin, type I cuticular Ha5 (K35)	0.0723803	0.0126501	0.0759128	0.0861029	0.000449184	0.000473764	0.00156984	0.832647	0.00174719
O76013	KRT36_HUMAN	Keratin, type I cuticular Ha6 (K36)	0.287712	0.050284	0.0503133	0.0944446	0.00178551	0.00188321	0.00624013	0.475614	0.0069451
Q14533	KRT81_HUMAN	Keratin, type II cuticular Hb1							0.0974432	3.28123	0.0235022
Q9NSB4	KRT82_HUMAN	Keratin, type II cuticular Hb2 (K82)	1.96024	0.063641	1.3878	0.210053	0.00225979	0.00238345	0.0505504	0.924239	0.00878993	0.066672	0.358489	0.0691961
P78385	KRT83_HUMAN	Keratin, type II cuticular Hb3 (K83)	6.11404	0.110901	2.75055							0.580914	2.44746	0.120581
Q9NSB2	KRT84_HUMAN	Keratin, type II cuticular Hb4 (K84)	0.282887	0.247204	1.23674
P78386	KRT85_HUMAN	Keratin, type II cuticular Hb5 (K85)	0.0930338	0.0812986	0.673497	0.541191	0.00288678	0.00304475	0.127858	5.19198	0.0561437
O43790	KRT86_HUMAN	Keratin, type II cuticular Hb6	0.0691997	0.0120942	0.0121012	0.192526	0.000429445	0.000452945
O76009	KT33A_HUMAN	Keratin, type I cuticular Ha3-I	0.838689	0.0643708	0.322041				0.00798827	0.162429	0.00889073
Q14525	KT33B_HUMAN	Keratin, type I cuticular Ha3-II (K33B)				0.107769	0.00168585	0.0017781	0.0294592	0.723137	0.00655747
P01602	KV105_HUMAN	Immunoglobulin kappa variable 1-5							10.4046	11.4289	11.574
A0A0C4DH72	KV106_HUMAN	Immunoglobulin kappa variable 1-6				0.0499546	0.179158	0.070445	0.11416	0.216185	0.0926571
A0A0C4DH67	KV108_HUMAN	Immunoglobulin kappa variable 1-8				0.0275113	0.0164866	0.0252215	0.190582	0.0572869	0.0128256
A0A0C4DH73	KV112_HUMAN	Immunoglobulin kappa variable 1-12				0.000440918	0.0264848	0.0233035	0.00738645	0.0261542	0.00164418
P04430	KV116_HUMAN	Immunoglobulin kappa variable 1-16				0.0681069	0.0634396	0.0646515	0.0647879	0.133528	0.0108445
A0A075B6S5	KV127_HUMAN	Immunoglobulin kappa variable 1-27				0.0565582	0.0876181	0.0785	0.0851757	0.229057	0.0189597
P01597	KV139_HUMAN	Immunoglobulin kappa variable 1-39				0.0848364	0.111763	0.118567	0.126215	0.126363	0.0663989
P06310	KV230_HUMAN	Immunoglobulin kappa variable 2-30							0.00362989	0.0108866	0.000807993
P01619	KV320_HUMAN	Immunoglobulin kappa variable 3-20	5.99353	10.9247	4.67998	4.2209	6.01736	4.15102	9.65626	13.5356	5.70879	6.32531	5.20521	0.759576
A0A075B6H7	KV37_HUMAN	Probable non-functional immunoglobulin kappa variable 3-7	0.0624545	0.0545766	2.60593	5.02202	6.14831	5.37223	6.04257	8.41378	4.09835	4.46468	3.05685	0.296702
P06312	KV401_HUMAN	Immunoglobulin kappa variable 4-1	0.283746	0.291494	0.194279	0.495995	0.282993	0.469296	1.02828	1.55611	0.381287	0.102699	0.0209354	0.101024
A0A0C4DH24	KV621_HUMAN	Immunoglobulin kappa variable 6-21	0.0942821	0.0823895	0.477682	0.300497	0.388438	0.366772	0.543288	0.711849	0.313223	0.514509	0.4641	0.513938
A0A087WSZ0	KVD08_HUMAN	Immunoglobulin kappa variable 1D-8				0.0373318	0.0447053	0.0479231	0.0316764	0.0422966	0.007051
A0A0A0MRZ8	KVD11_HUMAN	Immunoglobulin kappa variable 3D-11	0.273079	0.238634	3.91491	0.807893	0.557017	0.614066	2.66581	4.35461	2.33918	4.22239	5.93721	1.29732
A0A087WSY6	KVD15_HUMAN	Immunoglobulin kappa variable 3D-15	0.02174	0.350854	0.0950438	0.296308	0.407279	0.364336	0.399787	0.746408	0.235449	0.180278	0.0214028	0.020656
A0A0C4DH25	KVD20_HUMAN	Immunoglobulin kappa variable 3D-20	0.038017	0.0332216	0.601561	0.49373	0.787207	0.803346	0.650583	1.0361	0.295859	0.615703	0.910017	0.180607
A0A0A0MT36	KVD21_HUMAN	Immunoglobulin kappa variable 6D-21	0.0544475	0.0475796	0.368145	0.26797	0.219549	0.346752	0.468394	0.265289	0.421987	0.5417	0.268016	0.51542
A0A075B6R9	KVD24_HUMAN	Probable non-functional immunoglobulin kappa variable 2D-24	0.354696	0.309955	1.55068	1.91661	2.36496	2.53588	5.97775	5.21266	5.49295	4.26653	2.05869	3.25789
A0A075B6S6	KVD30_HUMAN	Immunoglobulin kappa variable 2D-30	16.6739	1.46581	16.4425	23.6241	8.80124	16.2627	24.0909	18.4106	9.86586	10.5635	8.25692	9.1682
P01593	KVD33_HUMAN	Immunoglobulin kappa variable 1D-33				0.00161382	0.00773572	0.00163181
P24043	LAMA2_HUMAN	Laminin subunit alpha-2				0.014615	0.0132429	0.011424	0.0636768	0.0547213	0.056723	0.0677905	0.0145802	0.0140714
P07942	LAMB1_HUMAN	Laminin subunit beta-1				0.0264005	0.0203448	0.0299102	0.100122	0.0975132	0.0690316	0.0412959	0.00888177	0.00857185
P11047	LAMC1_HUMAN	Laminin subunit gamma-1 (Laminin B2 chain)				0.0108528	0.00152575	0.00804618	0.0529844	0.035797	0.0617799
P18428	LBP_HUMAN	Lipopolysaccharide-binding protein (LBP)				0.366607	0.186358	0.216184	0.128197	0.0771715	0.0172908
P04180	LCAT_HUMAN	Phosphatidylcholine-sterol acyltransferase				0.0275681	0.0216874	0.0261561	0.00977228	0.00194171	0.0120585
P00338	LDHA_HUMAN	L-lactate dehydrogenase A chain (LDH-A)	0.0348553	0.0304587	0.152382							0.0319093	1.2551	0.0331174
P01130	LDLR_HUMAN	Low-density lipoprotein receptor (LDL receptor)				0.00975256	0.00868049	0.0152303	0.0346248	0.00602788	0.0403645
P47929	LEG7_HUMAN	Galectin-7	0.0188254	0.0164508	0.753943				0.0559581	0.00202818	0.00227214	0.0861713	7.80084	0.202938
Q3ZCW2	LEGL_HUMAN	Galectin-related protein										0.0165323	0.0888929	0.0171582
Q08380	LG3BP_HUMAN	Galectin-3-binding protein	5.82786	4.72109	2.88764	3.34118	1.64834	1.68228	9.82349	6.39203	6.95359	3.78037	4.89932	2.57383
Q12907	LMAN2_HUMAN	Vesicular integral-membrane protein VIP36				0.00935546	0.00754814	0.0161885
P02545	LMNA_HUMAN	Prelamin-A/C	0.0128552	0.0112337	0.0562012							0.0117687	1.4265	0.0122143
Q8N9Z9	LMTD1_HUMAN	Lamin tail domain-containing protein 1										0.00329326	0.0177076	0.00341794
P23490	LORI_HUMAN	Loricrin	0.0337376	0.029482	0.147496							0.0308861	1.86362	0.0320554
Q9BYJ1	LOXE3_HUMAN	Hydroperoxide isomerase ALOXE3										0.0131719	0.070824	0.0136705
Q8TF66	LRC15_HUMAN	Leucine-rich repeat-containing protein 15	0.0166568	0.0145557	0.072821
Q07954	LRP1_HUMAN	Prolow-density lipoprotein receptor-related protein 1 (LRP-1)	1.87326	1.10258	0.71639	0.116606	0.0796793	0.0872137	0.690523	0.710877	1.02094	0.791714	0.649924	0.688794
Q14766	LTBP1_HUMAN	Latent-transforming growth factor beta-binding protein 1				0.0700959	0.055479	0.0590741	0.0492796	0.0360573	0.0436001	0.0437523	0.00941009	0.00908173
P51884	LUM_HUMAN	Lumican				0.109082	0.0758209	0.0533797	0.0250589	0.0184103	0.0242914	0.131775	0.0283418	0.0273528
A0A0B4J1U3	LV136_HUMAN	Immunoglobulin lambda variable 1-36				0.000701909	0.0144082	0.00354866
P01703	LV140_HUMAN	Immunoglobulin lambda variable 1-40				0.0226315	0.0582378	0.0220213	0.0313201	0.100388	0.00697169
P01700	LV147_HUMAN	Immunoglobulin lambda variable 1-47	0.051367	1.89905	1.09528	1.2801	2.65669	2.14487	1.63173	2.60979	1.34856	1.06654	0.252852	0.831026
P01701	LV151_HUMAN	Immunoglobulin lambda variable 1-51	0.0470164	0.0410858	0.36806	0.242273	0.323464	0.310373	0.491938	0.765349	0.00567467	0.215213	0.0462872	0.0446721
A0A075B6J9	LV218_HUMAN	Immunoglobulin lambda variable 2-18				0.00102119	0.0142745	0.00103258	0.0171075	0.00339918	0.00380804
P01705	LV223_HUMAN	Immunoglobulin lambda variable 2-23				0.0710313	0.152822	0.000603451	0.182229	0.0346606	0.00222547	0.145955	0.0907637	0.0175193
P01715	LV301_HUMAN	Immunoglobulin lambda variable 3-1				0.0630394	0.0664396	0.0788687	0.0494966	0.0942583	0.0209272
A0A075B6K4	LV310_HUMAN	Immunoglobulin lambda variable 3-10	2.0044	2.12628	1.84002	1.37372	2.3063	1.96268	1.11031	1.26243	1.51083	0.0589459	0.0126779	0.0122355
A0A075B6K0	LV316_HUMAN	Immunoglobulin lambda variable 3-16	0.321185	1.43113	1.81895	0.0103957	0.0498309	0.0105115	0.97395	1.0573	1.06949
P01714	LV319_HUMAN	Immunoglobulin lambda variable 3-19	0.19873	2.09924	2.86438	1.77653	1.88735	2.66192	2.08094	2.04907	2.68308	1.22723	0.978241	1.40183
P80748	LV321_HUMAN	Immunoglobulin lambda variable 3-21	0.00270782	0.00236626	0.105545	0.404584	1.05356	0.741409	0.137655	0.198369	0.224447	0.0123948	0.00266583	0.0025728
P01717	LV325_HUMAN	Immunoglobulin lambda variable 3-25				1.0681	1.5153	1.27109	0.00835199	0.0414876	0.00929555	1.48386	0.983532	1.45028
A0A075B6K5	LV39_HUMAN	Immunoglobulin lambda variable 3-9	0.0141402	0.0123566	0.220383	0.0855892	0.124833	0.191481	0.127082	0.156967	0.00170666	0.109245	0.0696044	2.55317
A0A075B6K6	LV403_HUMAN	Immunoglobulin lambda variable 4-3				0.00708607	0.0339665	0.00716505
A0A075B6H9	LV469_HUMAN	Immunoglobulin lambda variable 4-69				0.000549655	0.000526946	0.0158171	0.00920807	0.0181412	0.00204967
A0A0G2JS06	LV539_HUMAN	Immunoglobulin lambda variable 5-39	0.0183172	0.0160067	0.242392	0.100716	0.15334	0.189313	0.274766	0.345497	0.290748	0.301595	0.0901656	0.136065
A0A087WSX0	LV545_HUMAN	Immunoglobulin lambda variable 5-45				0.0229144	0.0191968	0.0502444	0.0382277	0.0542008	0.0510753
A0A0A0MRZ9	LV552_HUMAN	Immunoglobulin lambda variable 5-52				0.000886587	0.00565769	0.00636273	0.0029705	0.0147556	0.00330609
P01721	LV657_HUMAN	Immunoglobulin lambda variable 6-57	0.0114802	0.0100321	0.0501896	0.0259204	0.0494492	0.0662328	0.0357175	0.0389715	0.0485383
P04211	LV743_HUMAN	Immunoglobulin lambda variable 7-43				0.0355475	0.0698727	0.0456761	0.175773	0.120324	0.00229701	0.0871146	0.0187363	0.0180825
A0A075B6I9	LV746_HUMAN	Immunoglobulin lambda variable 7-46	0.0394883	0.0345073	0.172637	0.076794	0.161246	0.153961	0.275833	0.337375	0.284819	0.286572	0.0388759	0.237687
A0A075B6I0	LV861_HUMAN	Immunoglobulin lambda variable 8-61	0.786974	2.92319	2.20762	0.144856	0.597261	0.606722	0.807293	3.16275	2.73181	0.854974	1.18786	0.641765
A0A0B4J1Y8	LV949_HUMAN	Immunoglobulin lambda variable 9-49	0.0130973	0.0114452	0.229734	0.0395834	0.10913	0.148231	0.0652221	0.163624	0.103984	0.0599515	0.0128942	0.15318
O75342	LX12B_HUMAN	Arachidonate 12-lipoxygenase, 12R-type										0.0216176	0.116236	0.022436
O95867	LY66C_HUMAN	Lymphocyte antigen 6 complex locus protein G6c										0.0575006	0.309176	0.0596775
P14151	LYAM1_HUMAN	L-selectin				0.000522359	0.0068991	0.000528181	0.00875079	0.00173874	0.00194788
P16109	LYAM3_HUMAN	P-selectin (CD antigen CD62P)				0.000318942	0.00914733	0.000322496	0.0212479	0.00106164	0.00118934	0.0451058	0.0097012	0.00936269
O75608	LYPA1_HUMAN	Acyl-protein thioesterase 1										0.076766	0.412764	0.0796722
O95274	LYPD3_HUMAN	Ly6/PLAUR domain-containing protein 3										0.0638485	0.343308	0.0662657
P61626	LYSC_HUMAN	Lysozyme C	0.00920509	0.00804397	0.238315				0.000998238	0.0158442	0.00111101	0.0421354	0.00906232	0.0087461
Q969L2	MAL2_HUMAN	Protein MAL2										0.0428245	0.230264	0.0444458
P48163	MAOX_HUMAN	NADP-dependent malic enzyme										0.057208	0.307603	0.0593738
Q9UEW3	MARCO_HUMAN	Macrophage receptor MARCO				0.0168417	0.0156802	0.0120927	0.00712269	0.0353811	0.00792736
P48740	MASP1_HUMAN	Mannan-binding lectin serine protease 1	0.751789	0.725695	0.795656	0.296389	0.224513	0.354822	1.31234	1.07642	1.89016	0.797675	0.773596	1.70019
O00187	MASP2_HUMAN	Mannan-binding lectin serine protease 2				0.233357	0.245265	0.413508	0.542358	0.340982	0.409338	0.117842	0.025345	0.0244606
P11226	MBL2_HUMAN	Mannose-binding protein C	0.0203665	0.0177975	0.0890394	0.0597015	0.0595943	0.0589803	0.253141	0.279458	0.168598	0.185846	0.152425	0.26852
P40925	MDHC_HUMAN	Malate dehydrogenase, cytoplasmic										0.0179453	0.0964901	0.0186246
P40926	MDHM_HUMAN	Malate dehydrogenase, mitochondrial										0.0616779	0.331637	0.0640129
Q7Z7M0	MEGF8_HUMAN	Multiple epidermal growth factor-like domains protein 8				0.0197353	0.0128858	0.0120206
Q9BUN1	MENT_HUMAN	Protein MENT				0.0368496	0.0282497	0.00300878	0.0498489	0.00990475	0.0110961
Q4G0A6	MINY4_HUMAN	Probable ubiquitin carboxyl-terminal hydrolase MINDY-4										0.00813951	0.0437654	0.00844766
O14950	ML12B_HUMAN	Myosin regulatory light chain 12B										0.00824376	0.044326	0.00855586
P08253	MMP2_HUMAN	72 kDa type IV collagenase(MMP-2)				0.00586371	0.007996	0.00548055
P14780	MMP9_HUMAN	Matrix metalloproteinase-9 (MMP-9)				0.0382421	0.0449742	0.0383167	0.00860956	0.0113725	0.00191644
Q13201	MMRN1_HUMAN	Multimerin-1 (EMILIN-4)				0.120714	0.0964263	0.131513	0.0282997	0.0201719	0.0427488	0.0417532	0.00898013	0.00866678
P11717	MPRI_HUMAN	Cation-independent mannose-6-phosphate receptor				0.0262467	0.022527	0.0302874	0.00565239	0.0011231	0.00125819
P15941	MUC1_HUMAN	Mucin-1 (MUC-1)							0.0389862	0.0774373	0.00137226	0.0520431	0.0111932	0.0108027
Q8WXI7	MUC16_HUMAN	Mucin-16							0.00968824	0.0166129	0.0013729	0.0104135	0.0559926	0.0108078
Q02817	MUC2_HUMAN	Mucin-2 (MUC-2)							0.0126859	0.00252064	0.00282382
Q9HC84	MUC5B_HUMAN	Mucin-5B	0.0108054	0.0094424	0.0472395				0.0265663	0.0935336	0.0303069	0.102311	0.386038	0.0102666
Q96DR8	MUCL1_HUMAN	Mucin-like protein 1				0.000587586	0.00056331	0.0188405				0.0830984	0.301599	0.0172489
Q7Z406	MYH14_HUMAN	Myosin-14										0.0464327	0.249664	0.0481905
P35579	MYH9_HUMAN	Myosin-9				0.00643346	0.00550598	0.00475952	0.00853184	0.00169524	0.00189914
P14649	MYL6B_HUMAN	Myosin light chain 6B				0.0048828	0.000339556	0.000358137				0.0100181	0.0538665	0.0103974
P13591	NCAM1_HUMAN	Neural cell adhesion molecule 1 (NCAM-1) (CD antigen CD56)				0.0207118	0.0149663	0.0166079	0.00817533	0.000554069	0.000620714	0.0235407	0.00506305	0.00488638
O00533	NCHL1_HUMAN	Neural cell adhesion molecule L1-like protein				0.0134775	0.00959457	0.00634974	0.0187061	0.000342588	0.0204976	0.0145555	0.00313055	0.00302131
P14543	NID1_HUMAN	Nidogen-1				0.021271	0.0241204	0.0222962	0.105969	0.0814176	0.0832698	0.0865723	0.0186197	0.01797
Q99784	NOE1_HUMAN	Noelin				0.0115597	0.0118177	0.00962633
P46531	NOTC1_HUMAN	Neurogenic locus notch homolog protein 1 (Notch 1)				0.00907895	0.00571968	0.0029688	0.0176108	0.0144855	0.0250533	0.0432223	0.0327741	0.0063261
Q9UM47	NOTC3_HUMAN	Neurogenic locus notch homolog protein 3 (Notch 3)				0.0234053	0.035318	0.0342668	0.0291775	0.0284687	0.0366619
P61916	NPC2_HUMAN	NPC intracellular cholesterol transporter 2										0.0141659	0.0761686	0.0147022
O14786	NRP1_HUMAN	Neuropilin-1				0.0158545	0.0257576	0.0229276
Q9NY59	NSMA2_HUMAN	Sphingomyelin phosphodiesterase 3										0.00553944	0.0297851	0.00574916
A0A096LNW5	NT2NR_HUMAN	Notch homolog 2 N-terminal-like protein R				0.000840124	0.00402707	0.000849487
Q02818	NUCB1_HUMAN	Nucleobindin-1 (CALNUC)							0.00659998	0.00655692	0.036728
Q86UD1	OAF_HUMAN	Out at first protein homolog				0.0109975	0.00551644	0.00761271	0.00613111	0.00121822	0.00136475
Q3MJ16	PA24E_HUMAN	Cytosolic phospholipase A2 epsilon										0.0106135	0.0570677	0.0110153
Q13093	PAFA_HUMAN	Platelet-activating factor acetylhydrolase				0.000997645	0.00620233	0.00504382	0.0318103	0.00332079	0.00372022
P57721	PCBP3_HUMAN	Poly(rC)-binding protein 3										0.040843	0.219609	0.0423892
Q8NBP7	PCSK9_HUMAN	Proprotein convertase subtilisin/kexin type 9				0.0613232	0.0328515	0.0516359	0.0647816	0.0128718	0.01442
Q9UHG3	PCYOX_HUMAN	Prenylcysteine oxidase 1				0.0886549	0.0497206	0.0680653	0.179922	0.101713	0.108802	0.0427203	0.00918814	0.00886753
O75340	PDCD6_HUMAN	Programmed cell death protein 6				0.00144971	0.00694909	0.00146587
P07237	PDIA1_HUMAN	Protein disulfide-isomerase (PDI)				0.000617555	0.0029602	0.00460712
P36955	PEDF_HUMAN	Pigment epithelium-derived factor (PEDF)				0.00371634	0.017814	0.00375776
P12955	PEPD_HUMAN	Xaa-Pro dipeptidase				0.000746405	0.00357784	0.00394532
O60437	PEPL_HUMAN	Periplakin										0.0533678	0.286954	0.0553882
P05164	PERM_HUMAN	Myeloperoxidase (MPO)				0.0369107	0.0552247	0.0616449	0.0465711	0.0351997	0.049116	0.0416014	0.00894748	0.00863527
P10720	PF4V_HUMAN	Platelet factor 4 variant (C-X-C motif chemokine 4 variant)				0.000438686	0.000420561	0.00221787
P08237	PFKAM_HUMAN	ATP-dependent 6-phosphofructokinase				0.000271342	0.000260132	0.00503294	0.00454565	0.000903199	0.00101184
P98160	PGBM_HUMAN	Basement membrane-specific heparan sulfate proteoglycan core protein (HSPG)				0.0262225	0.0298284	0.0362209	0.0345246	0.0267255	0.0394423	0.0683507	0.0147006	0.0141877
P16112	PGCA_HUMAN	Aggrecan core protein							0.323975	0.478648	0.448183	0.468365	0.365557	0.336628
Q96PD5	PGRP2_HUMAN	N-acetylmuramoyl-L-alanine amidase				0.148779	0.178431	0.171153
P80108	PHLD_HUMAN	Phosphatidylinositol-glycan-specific phospholipase D (PI-G PLD)				0.11765	0.0814078	0.143074	0.0605769	0.0430881	0.113322
Q6UXB8	PI16_HUMAN	Peptidase inhibitor 16 (PI-16)				0.000866669	0.0103504	0.00438164	0.0156791	0.00288482	0.00323181
P01833	PIGR_HUMAN	Polymeric immunoglobulin receptor	2.18776	2.63863	1.29664	0.260982	0.282745	0.201848	0.774034	0.888731	0.661319	1.07939	0.437889	0.0845219
P12273	PIP_HUMAN	Prolactin-inducible protein				0.00375177	0.0018597	0.00444625	0.00705914	0.0250795	0.00144674
P98161	PKD1_HUMAN	Polycystin-1 (PC1)							0.00212468	0.00211082	0.0118235
Q86WI1	PKHL1_HUMAN	Fibrocystin-L							0.00878109	0.0166486	0.00195462
Q13835	PKP1_HUMAN	Plakophilin-1	0.108364	0.00564136	0.228809				0.00461659	0.0157752	0.000779169	0.0295502	1.19785	0.0949948
Q9Y446	PKP3_HUMAN	Plakophilin-3										0.0127521	0.068567	0.0132349
P14923	PLAK_HUMAN	Junction plakoglobin	0.599913	0.0187719	0.790185	0.0154227	0.00333279	0.00920851	0.0274584	0.0561377	0.0443829	0.121102	3.8415	0.763015
Q15149	PLEC_HUMAN	Plectin (PCN)										0.0119392	0.064196	0.0123912
P02776	PLF4_HUMAN	Platelet factor 4 (PF-4)				0.839946	1.29078	1.45354	1.87167	1.3861	1.12392	0.357903	0.0202533	0.0977327
P00747	PLMN_HUMAN	Plasminogen	0.215093	0.172649	0.202702	1.05398	1.37314	1.12689	0.0785923	0.0416815	0.0670434	0.237071	0.0389012	0.0375437
Q9NP80	PLPL8_HUMAN	Calcium-independent phospholipase A2-gamma										0.0352222	0.189387	0.0365556
P13796	PLSL_HUMAN	Plastin-2 (L-plastin)				0.00220754	0.00211634	0.0111607
P55058	PLTP_HUMAN	Phospholipid transfer protein				0.0165565	0.0260336	0.0192271	0.00754957	0.00150006	0.00168049
O43157	PLXB1_HUMAN	Plexin-B1							0.00795566	0.00158075	0.00177089
O00592	PODXL_HUMAN	Podocalyxin				0.00653044	0.00525769	0.00495923	0.198815	0.213706	0.251631	0.177612	0.204259	0.375645
Q8WVV4	POF1B_HUMAN	Protein POF1B	0.00793617	0.00693511	0.200639							0.036327	3.2059	0.00754046
P07564	POLG_DEN2J	Genome polyprotein										0.122817	0.0264151	0.0254934
Q66474	POLG_EC06C	Genome polyprotein										0.0151183	0.0812899	0.0156907
P27169	PON1_HUMAN	Serum paraoxonase/arylesterase 1 (PON 1)				0.252727	0.113502	0.29275	0.0612938	0.0809726	0.0136437	0.103488	0.111289	1.59041
Q15166	PON3_HUMAN	Serum paraoxonase/lactonase 3				0.0134283	0.0125568	0.0202093
Q15063	POSTN_HUMAN	Periostin (PN)				0.00918068	0.00306317	0.00379055
Q06830	PRDX1_HUMAN	Peroxiredoxin-1							0.0416421	0.0464825	0.00852766	0.0646827	1.97615	0.335657
P32119	PRDX2_HUMAN	Peroxiredoxin-2	0.0651391	0.0569225	0.324153	0.0217088	0.0101061	0.0164137
P30041	PRDX6_HUMAN	Peroxiredoxin-6										0.030407	0.163496	0.0315582
P13727	PRG2_HUMAN	Bone marrow proteoglycan				0.00207493	0.00994604	0.00209806
Q92954	PRG4_HUMAN	Proteoglycan 4				0.329607	0.216193	0.584283	1.96943	1.42105	3.12887	9.59396	8.49106	13.2118
P04070	PROC_HUMAN	Vitamin K-dependent protein C				0.0203644	0.014825	0.0162297
P07737	PROF1_HUMAN	Profilin-1										0.00628961	0.0338187	0.00652773
P27918	PROP_HUMAN	Properdin				0.263486	0.483924	0.517776	0.210479	0.204171	0.243429	0.332059	0.0714181	0.520599
P07225	PROS_HUMAN	Vitamin K-dependent protein S	0.888534	1.25258	0.771033	1.04413	0.690518	1.01044	2.30124	2.17944	1.78357	1.91211	1.86911	1.3883
P22891	PROZ_HUMAN	Vitamin K-dependent protein Z				0.0147057	0.0166324	0.0166256
P02810	PRPC_HUMAN	Salivary acidic proline-rich phosphoprotein 1/2 (Db-s) (PRP-1/PRP-2)				0.00102516	0.000982808	0.00518294	0.0034348	0.050197	0.00382284
P25786	PSA1_HUMAN	Proteasome subunit alpha type-1										0.0596992	0.320997	0.0619592
P28066	PSA5_HUMAN	Proteasome subunit alpha type-5										0.0161197	0.0866741	0.0167299
P60900	PSA6_HUMAN	Proteasome subunit alpha type-6										0.0244497	0.131464	0.0253753
A6NEC2	PSAL_HUMAN	Puromycin-sensitive aminopeptidase-like protein										0.0160025	0.0860441	0.0166083
P28070	PSB4_HUMAN	Proteasome subunit beta type-4										0.0310992	0.167218	0.0322766
P28072	PSB6_HUMAN	Proteasome subunit beta type-6	0.0565246	0.00987892	0.00988467							0.0103494	0.12552	0.0107412
P10586	PTPRF_HUMAN	Receptor-type tyrosine-protein phosphatase F				0.0115293	0.0103605	0.015239
Q12913	PTPRJ_HUMAN	Receptor-type tyrosine-protein phosphatase eta							0.029738	0.00169969	0.00190413	0.0722144	0.0155316	0.0149897
Q13332	PTPRS_HUMAN	Receptor-type tyrosine-protein phosphatase S				0.00276852	0.014578	0.0139969
P23471	PTPRZ_HUMAN	Receptor-type tyrosine-protein phosphatase zeta (R-PTP-zeta)							0.00198663	0.0168206	0.0110554
P26022	PTX3_HUMAN	Pentraxin-related protein PTX3							0.00499864	0.00929104	0.00111267
P22234	PUR6_HUMAN	Bifunctional phosphoribosylaminoimidazole carboxylase/phosphoribosylaminoimidazole succinocarboxamide synthetase										0.0133472	0.0717669	0.0138525
Q6UX71	PXDC2_HUMAN	Plexin domain-containing protein 2				0.0172084	0.0152109	0.0102728	0.0400821	0.00676352	0.00757704
P20742	PZP_HUMAN	Pregnancy zone protein	0.122121	0.0213434	0.0213558	0.835888	0.183773	0.0330276	0.915797	0.108083	0.0169306	0.374371	0.145191	0.0232064
O00391	QSOX1_HUMAN	Sulfhydryl oxidase 1				0.0431314	0.0400027	0.0397321				0.0229689	0.123502	0.0238384
P61026	RAB10_HUMAN	Ras-related protein Rab-10							0.00517801	0.00102885	0.0011526	0.00874249	0.137695	0.00907347
P61106	RAB14_HUMAN	Ras-related protein Rab-14										0.0279547	0.15031	0.029013
P61006	RAB8A_HUMAN	Ras-related protein Rab-8A	0.0152237	0.0133034	0.0665558
P61224	RAP1B_HUMAN	Ras-related protein Rap-1b							0.0179709	0.0268529	0.0256318
P62491	RB11A_HUMAN	Ras-related protein Rab-11A										0.00453885	0.024405	0.00471068
P78509	RELN_HUMAN	Reelin				0.0134368	0.0120067	0.0184613	0.0460121	0.0499506	0.0693785	0.028798	0.00619376	0.00597764
P02753	RET4_HUMAN	Retinol-binding protein 4	1.74575	2.27642	1.20862	0.262628	0.229877	0.175072	0.0047604	0.00094587	0.00105964	0.334179	0.0086433	0.0083417
Q9H4K1	RIBC2_HUMAN	RIB43A-like with coiled-coils protein 2							0.0247726	0.0049222	0.00551425
Q02878	RL6_HUMAN	Large ribosomal subunit protein eL6 (60S ribosomal protein L6)										0.00592736	0.0318709	0.00615176
A0A8I5KQE6	RPSA2_HUMAN	Small ribosomal subunit protein uS2B										0.0232127	0.124812	0.0240914
P23396	RS3_HUMAN	Small ribosomal subunit protein uS3 (40S ribosomal protein S3)										0.0284093	0.152754	0.0294848
P25815	S100P_HUMAN	Protein S100-P (MIG9)	0.0287994	0.0251667	0.125907
P31151	S10A7_HUMAN	Protein S100-A7										0.0441217	0.00948955	0.00915842
P06702	S10A9_HUMAN	Protein S100-A9				0.102559	0.035476	0.0350995	0.0706736	0.1991	0.00661813	0.360727	0.269914	0.0520992
P31949	S10AB_HUMAN	Protein S100-A11										0.0362231	0.194769	0.0375945
Q9HCY8	S10AE_HUMAN	Protein S100-A14	0.0146016	0.0127598	0.0638362							0.0133675	0.130738	0.0138736
P0DJI8	SAA1_HUMAN	Serum amyloid A-1 protein (SAA)				0.103501	0.0509619	0.0601255	0.0690086	0.0137117	0.0153609
P35542	SAA4_HUMAN	Serum amyloid A-4 protein				2.90502	2.13535	2.63049	2.83657	1.66439	5.6146	3.31726	1.05889	9.43815
P23526	SAHH_HUMAN	Adenosylhomocysteinase										0.0233565	0.125586	0.0242408
P02743	SAMP_HUMAN	Serum amyloid P-component (SAP)	0.13481	0.20844	0.246943	0.393098	0.264571	0.410306	0.0719494	0.0488318	0.0856235	0.135923	0.0140339	0.0677212
P07602	SAP_HUMAN	Prosaposin				0.00113775	0.00545372	0.00115043
Q6NUJ1	SAPL1_HUMAN	Proactivator polypeptide-like 1										0.0167316	0.0899643	0.017365
Q9BW04	SARG_HUMAN	Specifically androgen-regulated gene protein										0.013103	0.0704538	0.0135991
O00560	SDCB1_HUMAN	Syntenin-1							0.0147351	0.0171627	0.00327996
P49908	SEPP1_HUMAN	Selenoprotein P (SeP)				0.375719	0.32182	0.449877	0.183686	0.123435	0.324851	0.170731	0.127378	0.385592
P0DME0	SETLP_HUMAN	Protein SETSIP										0.0220138	0.118366	0.0228472
Q8IWL1	SFPA2_HUMAN	Pulmonary surfactant-associated protein A2				0.00900784	0.00172714	0.00958643
P35247	SFTPD_HUMAN	Pulmonary surfactant-associated protein D (PSP-D)				0.000531148	0.00679512	0.00657607	0.00889803	0.001768	0.00198065
P04278	SHBG_HUMAN	Sex hormone-binding globulin (SHBG)				0.222129	0.210943	0.0702038	0.0421665	0.00837829	0.00938604
P03973	SLPI_HUMAN	Antileukoproteinase	0.0310478	0.0271315	0.135736				0.0291426	0.00334499	0.00374733	0.0284236	0.175657	0.0294997
P0DP57	SLUR2_HUMAN	Secreted Ly-6/uPAR domain-containing protein 2										0.030079	0.161732	0.0312177
P0DJG4	SMA2L_HUMAN	Sperm microtubule associated protein 2-like										0.0243483	0.130919	0.0252701
Q8TER0	SNED1_HUMAN	Sushi, nidogen and EGF-like domain-containing protein 1				0.00417815	0.00971669	0.00978594
Q5VWJ9	SNX30_HUMAN	Sorting nexin-30				0.00390625	0.00374486	0.0197489
O95219	SNX4_HUMAN	Sorting nexin-4										0.00669688	0.0360085	0.00695041
P08294	SODE_HUMAN	Extracellular superoxide dismutase				0.00104299	0.00499948	0.00105461
P30626	SORCN_HUMAN	Sorcin							0.052852	0.0325718	0.00206142	0.0156359	0.0840731	0.0162279
Q86U17	SPA11_HUMAN	Serpin A11				0.00206468	0.00989688	0.00208769
Q8IW75	SPA12_HUMAN	Serpin A12										0.0168078	0.0903742	0.0174441
Q96P63	SPB12_HUMAN	Serpin B12	0.0120464	0.0105269	0.0762006							0.0110282	0.0592979	0.0114457
P29508	SPB3_HUMAN	Serpin B3	0.0101284	0.00885078	0.0442796	0.0151386	0.000314277	0.00784901	0.0297834	0.0572056	0.00122245
P36952	SPB5_HUMAN	Serpin B5										0.0743562	0.399807	0.0771712
Q13103	SPP24_HUMAN	Secreted phosphoprotein 24				0.0370073	0.0299205	0.0178977
P22528	SPR1B_HUMAN	Cornifin-B	0.0359056	0.0313765	1.42092	0.0486404	0.00557065	0.0114966	0.0279343	0.0992949	0.00433364	0.272763	6.63499	0.675871
P22531	SPR2E_HUMAN	Small proline-rich protein 2E	0.497776	0.008903	0.733843	0.0149661	0.00267891	0.00269859	0.00552421	0.0205321	0.0219779	0.217708	0.982405	0.250738
Q14515	SPRL1_HUMAN	SPARC-like protein 1							0.00854503	0.00169786	0.00190208
A1L4H1	SRCRL_HUMAN	Soluble scavenger receptor cysteine-rich domain-containing protein SSC5D				0.152834	0.0780913	0.116496	0.450582	0.489904	0.661769	0.918055	1.00119	2.74955
P10124	SRGN_HUMAN	Serglycin				0.207301	0.150551	0.175487	0.674736	1.46107	0.819126	0.282073	0.443096	0.0585502
P27105	STOM_HUMAN	Stomatin							0.0252945	0.0234989	0.0353772
Q4LDE5	SVEP1_HUMAN	Sushi, von Willebrand factor type A, EGF and pentraxin domain-containing protein 1				0.0375741	0.0298507	0.0347453	0.112217	0.107091	0.164282	0.17499	0.234389	0.33278
Q53LP3	SWAHC_HUMAN	Ankyrin repeat domain-containing protein SOWAHC										0.00532416	0.0286276	0.00552573
Q92750	TAF4B_HUMAN	Transcription initiation factor TFIID subunit 4B (TAFII105)				0.0310561	0.0059546	0.00628045
P37837	TALDO_HUMAN	Transaldolase										0.0311865	0.167687	0.0323671
Q7Z7G0	TARSH_HUMAN	Target of Nesh-SH3							0.0858697	0.0732846	0.105218	0.0906269	0.225787	0.0188116
P68366	TBA4A_HUMAN	Tubulin alpha-4A chain										0.0248016	0.133356	0.0257405
Q13885	TBB2A_HUMAN	Tubulin beta-2A chain	0.00942747	0.0082383	0.0412155
P68371	TBB4B_HUMAN	Tubulin beta-4B chain										0.0203397	0.109365	0.0211097
A6NNZ2	TBB8B_HUMAN	Tubulin beta 8B				0.00422354	0.00213923	0.000451259	0.0103569	0.00148552	0.0016642
O43435	TBX1_HUMAN	T-box transcription factor TBX1										0.0438776	0.235926	0.0455387
P20061	TCO1_HUMAN	Transcobalamin-1 (TC-1)				0.000629934	0.0127856	0.000636955	0.00211059	0.0104841	0.00234903
P24821	TENA_HUMAN	Tenascin (TN)				0.100064	0.0786768	0.0864052	0.433912	0.467349	0.561546	0.581634	0.269096	0.642003
P22105	TENX_HUMAN	Tenascin-X (TN-X)				0.0789816	0.0762426	0.0811354	0.0591592	0.0308157	0.0391937	0.0567823	0.0122125	0.0117864
P55072	TERA_HUMAN	Transitional endoplasmic reticulum ATPase										0.054584	0.293493	0.0566504
P05452	TETN_HUMAN	Tetranectin (TN)				0.157348	0.165622	0.174916				0.0322636	0.00693915	0.00669701
Q8WVM0	TFB1M_HUMAN	Dimethyladenosine transferase 1, mitochondrial				0.0114359	0.00219268	0.00231267
P10646	TFPI1_HUMAN	Tissue factor pathway inhibitor (TFPI)				0.0349047	0.0386087	0.0443914	0.0499244	0.048127	0.0107831
P02786	TFR1_HUMAN	Transferrin receptor protein 1				0.0252473	0.0315076	0.0270773	0.0233748	0.00464446	0.0702259
P01137	TGFB1_HUMAN	Transforming growth factor beta-1 proprotein (TGF-beta-1)				0.0433256	0.0290867	0.0468458	0.0345616	0.00580829	0.0325346
P22735	TGM1_HUMAN	Protein-glutamine gamma-glutamyltransferase K	0.28647	0.014094	0.233931				0.00874513	0.0187227	0.0173707	0.0147652	1.08155	0.172366
Q08188	TGM3_HUMAN	Protein-glutamine gamma-glutamyltransferase E	0.192195	0.0292263	0.165337							0.0306182	0.164631	0.0317774
P00734	THRB_HUMAN	Prothrombin	3.46348	3.66526	3.25648	3.05623	2.36503	2.52868	1.48059	0.510232	1.16241	0.99361	0.385201	0.312826
P01033	TIMP1_HUMAN	Metalloproteinase inhibitor 1 (TIMP-1)				0.0324226	0.0383619	0.0316179	0.0122008	0.00242423	0.00271582
P60174	TPIS_HUMAN	Triosephosphate isomerase (TIM)										0.103597	0.557032	0.107519
P06753	TPM3_HUMAN	Tropomyosin alpha-3 chain										0.0209181	0.112475	0.0217101
P67936	TPM4_HUMAN	Tropomyosin alpha-4 chain				0.00776299	0.00573728	0.00496313
Q9BQ50	TREX2_HUMAN	Three prime repair exonuclease 2										0.0274326	0.147503	0.0284711
P02787	TRFE_HUMAN	Serotransferrin	0.74681	0.714338	1.21907	1.60819	2.59968	1.00426	0.465442	0.158919	0.289389	0.692296	0.147046	0.141915
P02788	TRFL_HUMAN	Lactotransferrin (Lactoferrin)	0.0192309	0.0168051	0.0840746	0.0399113	0.0584072	0.0498644	0.00208548	0.0249066	0.0149628
Q14134	TRI29_HUMAN	Tripartite motif-containing protein 29										0.02706	0.145499	0.0280845
P07996	TSP1_HUMAN	Thrombospondin-1 (Glycoprotein G)	0.310893	0.367174	0.297914	0.548181	0.434821	0.558696	0.357221	0.209162	0.347473	1.58374	0.840487	1.29255
P35443	TSP4_HUMAN	Thrombospondin-4				0.0257714	0.0244997	0.0336694	0.315537	0.288228	0.485166	0.216215	0.226502	0.302141
P02766	TTHY_HUMAN	Transthyretin	6.01301	6.99569	5.02922	1.64925	1.22051	1.246	0.449635	0.295462	0.737751	3.85852	0.927826	1.60719
Q9C0H2	TTYH3_HUMAN	Protein tweety homolog 3 (hTTY3)							0.0108264	0.00215116	0.0024099
O15391	TYY2_HUMAN	Transcription factor YY2				0.0275353	0.00246973	0.00260488	0.0431572	0.00857513	0.00960655
P0CG47	UBB_HUMAN	Polyubiquitin-B	1.869	0.0293413	1.08509				0.112358	0.111297	0.13037	0.153694	1.08788	1.20962
P0CB48	UBFL6_HUMAN	Putative upstream-binding factor 1-like protein 6										0.00571911	0.0307511	0.00593562
Q8NFA0	UBP32_HUMAN	Ubiquitin carboxyl-terminal hydrolase 32				0.00555848	0.0266442	0.00562043
P19320	VCAM1_HUMAN	Vascular cell adhesion protein 1 (VCAM-1)				0.0164923	0.019311	0.000360848	0.00597845	0.00118789	0.00133077
P21796	VDAC1_HUMAN	Non-selective voltage-gated ion channel VDAC1										0.0579948	0.311833	0.0601904
P45880	VDAC2_HUMAN	Non-selective voltage-gated ion channel VDAC2										0.0541999	0.291428	0.0562518
P18206	VINC_HUMAN	Vinculin										0.0159549	0.0857882	0.0165589
Q6UXI7	VITRN_HUMAN	Vitrin				0.0304532	0.005839	0.00615852
P02774	VTDB_HUMAN	Vitamin D-binding protein	2.91631	2.33298	1.99762	1.02661	0.646063	0.397052	0.0388362	0.00264833	0.0641027	1.19962	0.121001	0.137076
P04004	VTNC_HUMAN	Vitronectin (VN)	1.21826	0.909024	1.37086	12.9676	10.6575	13.5893	6.37231	2.3049	5.44691	1.83731	0.596258	2.19401
P04275	VWF_HUMAN	von Willebrand factor (vWF)	0.0885253	0.0924698	0.0819786	2.87645	2.02871	2.53625	14.1534	18.9001	19.9672	48.0187	26.3043	61.9497
Q8WWY7	WFD12_HUMAN	WAP four-disulfide core domain protein 12										0.0157324	0.084592	0.016328
Q8TCV5	WFDC5_HUMAN	WAP four-disulfide core domain protein 5										0.0469306	0.252342	0.0487073
P13010	XRCC5_HUMAN	X-ray repair cross-complementing protein 5										0.105542	0.567488	0.109537
Q6ZTK2	YP015_HUMAN	Putative uncharacterized protein LOC400499										0.00348735	0.0187512	0.00361938
P25311	ZA2G_HUMAN	Zinc-alpha-2-glycoprotein	1.44508	0.918772	0.788314	0.104399	0.0470058	0.0422527	0.0509403	0.064296	0.110185	0.411473	0.941794	0.983418
Q9UFB7	ZBT47_HUMAN	Zinc finger and BTB domain-containing protein 47										0.00461765	0.0248287	0.00479246
C9JN71	ZN878_HUMAN	Zinc finger protein 878										0.091081	0.489734	0.0945291
Q9UK55	ZPI_HUMAN	Protein Z-dependent protease inhibitor (Serpin A10)				0.0539885	0.0559302	0.0407921

## Sheet: Top100_EVPedia (26.05.2025)
Protein_AC	Protein_Entry	Protein_name	Gene symbol	Identification number
P04406	G3P_HUMAN	Glyceraldehyde-3-phosphate dehydrogenase (GAPDH) (EC 1.2.1.12) (Peptidyl-cysteine S-nitrosylase GAPDH) (EC 2.6.99.-)	GAPDH GAPD CDABP0047 OK/SW-cl.12	410
P06733	ENOA_HUMAN	Alpha-enolase (EC 4.2.1.11) (2-phospho-D-glycerate hydro-lyase) (C-myc promoter-binding protein) (Enolase 1) (MBP-1) (MPB-1) (Non-neural enolase) (NNE) (Phosphopyruvate hydratase) (Plasminogen-binding protein)	ENO1 ENO1L1 MBPB1 MPB1	402
P14618	KPYM_HUMAN	Pyruvate kinase PKM (EC 2.7.1.40) (Cytosolic thyroid hormone-binding protein) (CTHBP) (Opa-interacting protein 3) (OIP-3) (Pyruvate kinase 2/3) (Pyruvate kinase muscle isozyme) (Thyroid hormone-binding protein 1) (THBP1) (Tumor M2-PK) (p58)	PKM OIP3 PK2 PK3 PKM2	394
P11142	HSP7C_HUMAN	Heat shock cognate 71 kDa protein (Heat shock 70 kDa protein 8) (Lipopolysaccharide-associated protein 1) (LAP-1) (LPS-associated protein 1)	HSPA8 HSC70 HSP73 HSPA10	392
P07355	ANXA2_HUMAN	Annexin A2 (Annexin II) (Annexin-2) (Calpactin I heavy chain) (Calpactin-1 heavy chain) (Chromobindin-8) (Lipocortin II) (Placental anticoagulant protein IV) (PAP-IV) (Protein I) (p36)	ANXA2 ANX2 ANX2L4 CAL1H LPC2D	380
P63104	1433Z_HUMAN	14-3-3 protein zeta/delta (Protein kinase C inhibitor protein 1) (KCIP-1)	YWHAZ	376
P00338	LDHA_HUMAN	L-lactate dehydrogenase A chain (LDH-A) (EC 1.1.1.27) (Cell proliferation-inducing gene 19 protein) (LDH muscle subunit) (LDH-M) (Renal carcinoma antigen NY-REN-59)	LDHA PIG19	370
P62258	1433E_HUMAN	14-3-3 protein epsilon (14-3-3E)	YWHAE	366
P07195	LDHB_HUMAN	L-lactate dehydrogenase B chain (LDH-B) (EC 1.1.1.27) (LDH heart subunit) (LDH-H) (Renal carcinoma antigen NY-REN-46)	LDHB	363
P07737	PROF1_HUMAN	Profilin-1 (Epididymis tissue protein Li 184a) (Profilin I)	PFN1	361
P08758	ANXA5_HUMAN	Annexin A5 (Anchorin CII) (Annexin V) (Annexin-5) (Calphobindin I) (CBP-I) (Endonexin II) (Lipocortin V) (Placental anticoagulant protein 4) (PP4) (Placental anticoagulant protein I) (PAP-I) (Thromboplastin inhibitor) (Vascular anticoagulant-alpha) (VAC-alpha)	ANXA5 ANX5 ENX2 PP4	359
P04075	ALDOA_HUMAN	Fructose-bisphosphate aldolase A (EC 4.1.2.13) (Lung cancer antigen NY-LU-1) (Muscle-type aldolase)	ALDOA ALDA	359
Q06830	PRDX1_HUMAN	Peroxiredoxin-1 (EC 1.11.1.15) (Natural killer cell-enhancing factor A) (NKEF-A) (Proliferation-associated gene protein) (PAG) (Thioredoxin peroxidase 2) (Thioredoxin-dependent peroxide reductase 2)	PRDX1 PAGA PAGB TDPX2	356
P62937	PPIA_HUMAN	Peptidyl-prolyl cis-trans isomerase A (PPIase A) (EC 5.2.1.8) (Cyclophilin A) (Cyclosporin A-binding protein) (Rotamase A) [Cleaved into: Peptidyl-prolyl cis-trans isomerase A, N-terminally processed]	PPIA CYPA	353
P23528	COF1_HUMAN	Cofilin-1 (18 kDa phosphoprotein) (p18) (Cofilin, non-muscle isoform)	CFL1 CFL	351
P00558	PGK1_HUMAN	Phosphoglycerate kinase 1 (EC 2.7.2.3) (Cell migration-inducing gene 10 protein) (Primer recognition protein 2) (PRP 2)	PGK1 PGKA MIG10 OK/SW-cl.110	349
P60709	ACTB_HUMAN	Actin, cytoplasmic 1 (Beta-actin) [Cleaved into: Actin, cytoplasmic 1, N-terminally processed]	ACTB	348
Q00610	CLH1_HUMAN	Clathrin heavy chain 1 (Clathrin heavy chain on chromosome 17) (CLH-17)	CLTC CLH17 CLTCL2 KIAA0034	347
P26038	MOES_HUMAN	Moesin (Membrane-organizing extension spike protein)	MSN	347
P60174	TPIS_HUMAN	Triosephosphate isomerase (TIM) (EC 5.3.1.1) (Triose-phosphate isomerase)	TPI1 TPI	347
P62805	H4_HUMAN	Histone H4	HIST1H4A H4/A H4FA; HIST1H4B H4/I H4FI; HIST1H4C H4/G H4FG; HIST1H4D H4/B H4FB; HIST1H4E H4/J H4FJ; HIST1H4F H4/C H4FC; HIST1H4H H4/H H4FH; HIST1H4I H4/M H4FM; HIST1H4J H4/E H4FE; HIST1H4K H4/D H4FD; HIST1H4L H4/K H4FK; HIST2H4A H4/N H4F2 H4FN HIST2H4; HIST2H4B H4/O H4FO; HIST4H4	346
P07900	HS90A_HUMAN	Heat shock protein HSP 90-alpha (Heat shock 86 kDa) (HSP 86) (HSP86) (Lipopolysaccharide-associated protein 2) (LAP-2) (LPS-associated protein 2) (Renal carcinoma antigen NY-REN-38)	HSP90AA1 HSP90A HSPC1 HSPCA	344
P08238	HS90B_HUMAN	Heat shock protein HSP 90-beta (HSP 90) (Heat shock 84 kDa) (HSP 84) (HSP84)	HSP90AB1 HSP90B HSPC2 HSPCB	343
P04264	K2C1_HUMAN	Keratin, type II cytoskeletal 1 (67 kDa cytokeratin) (Cytokeratin-1) (CK-1) (Hair alpha protein) (Keratin-1) (K1) (Type-II keratin Kb1)	KRT1 KRTA	339
P31946	1433B_HUMAN	14-3-3 protein beta/alpha (Protein 1054) (Protein kinase C inhibitor protein 1) (KCIP-1) [Cleaved into: 14-3-3 protein beta/alpha, N-terminally processed]	YWHAB	338
Q8WUM4	PDC6I_HUMAN	Programmed cell death 6-interacting protein (PDCD6-interacting protein) (ALG-2-interacting protein 1) (ALG-2-interacting protein X) (Hp95)	PDCD6IP AIP1 ALIX KIAA1375	337
O00299	CLIC1_HUMAN	Chloride intracellular channel protein 1 (Chloride channel ABP) (Nuclear chloride ion channel 27) (NCC27) (Regulatory nuclear chloride ion channel protein) (hRNCC)	CLIC1 G6 NCC27	333
Q08380	LG3BP_HUMAN	Galectin-3-binding protein (Basement membrane autoantigen p105) (Lectin galactoside-binding soluble 3-binding protein) (Mac-2-binding protein) (MAC2BP) (Mac-2 BP) (Tumor-associated antigen 90K)	LGALS3BP M2BP	333
P11021	BIP_HUMAN	78 kDa glucose-regulated protein (GRP-78) (Endoplasmic reticulum lumenal Ca(2+)-binding protein grp78) (Heat shock 70 kDa protein 5) (Immunoglobulin heavy chain-binding protein) (BiP)	HSPA5 GRP78	332
P02751	FINC_HUMAN	Fibronectin (FN) (Cold-insoluble globulin) (CIG) [Cleaved into: Anastellin; Ugl-Y1; Ugl-Y2; Ugl-Y3]	FN1 FN	332
P35579	MYH9_HUMAN	Myosin-9 (Cellular myosin heavy chain, type A) (Myosin heavy chain 9) (Myosin heavy chain, non-muscle IIa) (Non-muscle myosin heavy chain A) (NMMHC-A) (Non-muscle myosin heavy chain IIa) (NMMHC II-a) (NMMHC-IIA)	MYH9	332
P07437	TBB5_HUMAN	Tubulin beta chain (Tubulin beta-5 chain)	TUBB TUBB5 OK/SW-cl.56	332
P68104	EF1A1_HUMAN	Elongation factor 1-alpha 1 (EF-1-alpha-1) (Elongation factor Tu) (EF-Tu) (Eukaryotic elongation factor 1 A-1) (eEF1A-1) (Leukocyte receptor cluster member 7)	EEF1A1 EEF1A EF1A LENG7	331
P55072	TERA_HUMAN	Transitional endoplasmic reticulum ATPase (TER ATPase) (EC 3.6.4.6) (15S Mg(2+)-ATPase p97 subunit) (Valosin-containing protein) (VCP)	VCP	331
P13639	EF2_HUMAN	Elongation factor 2 (EF-2)	EEF2 EF2	326
P15311	EZRI_HUMAN	Ezrin (Cytovillin) (Villin-2) (p81)	EZR VIL2	324
P27348	1433T_HUMAN	14-3-3 protein theta (14-3-3 protein T-cell) (14-3-3 protein tau) (Protein HS1)	YWHAQ	322
P05023	AT1A1_HUMAN	Sodium/potassium-transporting ATPase subunit alpha-1 (Na(+)/K(+) ATPase alpha-1 subunit) (EC 3.6.3.9) (Sodium pump subunit alpha-1)	ATP1A1	322
P35908	K22E_HUMAN	Keratin, type II cytoskeletal 2 epidermal (Cytokeratin-2e) (CK-2e) (Epithelial keratin-2e) (Keratin-2 epidermis) (Keratin-2e) (K2e) (Type-II keratin Kb2)	KRT2 KRT2A KRT2E	321
P61981	1433G_HUMAN	14-3-3 protein gamma (Protein kinase C inhibitor protein 1) (KCIP-1) [Cleaved into: 14-3-3 protein gamma, N-terminally processed]	YWHAG	319
P05556	ITB1_HUMAN	Integrin beta-1 (Fibronectin receptor subunit beta) (Glycoprotein IIa) (GPIIA) (VLA-4 subunit beta) (CD antigen CD29)	ITGB1 FNRB MDF2 MSK12	314
P51149	RAB7A_HUMAN	Ras-related protein Rab-7a	RAB7A RAB7	314
O00560	SDCB1_HUMAN	Syntenin-1 (Melanoma differentiation-associated protein 9) (MDA-9) (Pro-TGF-alpha cytoplasmic domain-interacting protein 18) (TACIP18) (Scaffold protein Pbp1) (Syndecan-binding protein 1)	SDCBP MDA9 SYCL	314
P35527	K1C9_HUMAN	Keratin, type I cytoskeletal 9 (Cytokeratin-9) (CK-9) (Keratin-9) (K9)	KRT9	310
P08195	4F2_HUMAN	4F2 cell-surface antigen heavy chain (4F2hc) (4F2 heavy chain antigen) (Lymphocyte activation antigen 4F2 large subunit) (Solute carrier family 3 member 2) (CD antigen CD98)	SLC3A2 MDU1	309
P49327	FAS_HUMAN	Fatty acid synthase (EC 2.3.1.85) [Includes: [Acyl-carrier-protein] S-acetyltransferase (EC 2.3.1.38); [Acyl-carrier-protein] S-malonyltransferase (EC 2.3.1.39); 3-oxoacyl-[acyl-carrier-protein] synthase (EC 2.3.1.41); 3-oxoacyl-[acyl-carrier-protein] reductase (EC 1.1.1.100); 3-hydroxyacyl-[acyl-carrier-protein] dehydratase (EC 4.2.1.59); Enoyl-[acyl-carrier-protein] reductase (EC 1.3.1.39); Ole…	FASN FAS	309
P04083	ANXA1_HUMAN	Annexin A1 (Annexin I) (Annexin-1) (Calpactin II) (Calpactin-2) (Chromobindin-9) (Lipocortin I) (Phospholipase A2 inhibitory protein) (p35)	ANXA1 ANX1 LPC1	308
P62873	GBB1_HUMAN	Guanine nucleotide-binding protein G(I)/G(S)/G(T) subunit beta-1 (Transducin beta chain 1)	GNB1	308
P30041	PRDX6_HUMAN	Peroxiredoxin-6 (EC 1.11.1.15) (1-Cys peroxiredoxin) (1-Cys PRX) (24 kDa protein) (Acidic calcium-independent phospholipase A2) (aiPLA2) (EC 3.1.1.-) (Antioxidant protein 2) (Liver 2D page spot 40) (Non-selenium glutathione peroxidase) (NSGPx) (EC 1.11.1.9) (Red blood cells page spot 12)	PRDX6 AOP2 KIAA0106	308
O43707	ACTN4_HUMAN	Alpha-actinin-4 (Non-muscle alpha-actinin 4)	ACTN4	307
P02768	ALBU_HUMAN	Serum albumin	ALB GIG20 GIG42 PRO0903 PRO1708 PRO2044 PRO2619 PRO2675 UNQ696/PRO1341	306
Q9Y490	TLN1_HUMAN	Talin-1	TLN1 KIAA1027 TLN	306
P51148	RAB5C_HUMAN	Ras-related protein Rab-5C (L1880) (RAB5L)	RAB5C RABL	303
P61224	RAP1B_HUMAN	Ras-related protein Rap-1b (GTP-binding protein smg p21B)	RAP1B OK/SW-cl.11	302
P61026	RAB10_HUMAN	Ras-related protein Rab-10	RAB10	301
P23526	SAHH_HUMAN	Adenosylhomocysteinase (AdoHcyase) (EC 3.3.1.1) (S-adenosyl-L-homocysteine hydrolase)	AHCY SAHH	300
P27105	STOM_HUMAN	Erythrocyte band 7 integral membrane protein (Protein 7.2b) (Stomatin)	STOM BND7 EPB72	300
P32119	PRDX2_HUMAN	Peroxiredoxin-2 (EC 1.11.1.15) (Natural killer cell-enhancing factor B) (NKEF-B) (PRP) (Thiol-specific antioxidant protein) (TSA) (Thioredoxin peroxidase 1) (Thioredoxin-dependent peroxide reductase 1)	PRDX2 NKEFB TDPX1	299
P69905	HBA_HUMAN	Hemoglobin subunit alpha (Alpha-globin) (Hemoglobin alpha chain)	HBA1; HBA2	298
P04899	GNAI2_HUMAN	Guanine nucleotide-binding protein G(i) subunit alpha-2 (Adenylate cyclase-inhibiting G alpha protein)	GNAI2 GNAI2B	297
P06396	GELS_HUMAN	Gelsolin (AGEL) (Actin-depolymerizing factor) (ADF) (Brevin)	GSN	295
P02649	APOE_HUMAN	Apolipoprotein E (Apo-E)	APOE	294
P06744	G6PI_HUMAN	Glucose-6-phosphate isomerase (GPI) (EC 5.3.1.9) (Autocrine motility factor) (AMF) (Neuroleukin) (NLK) (Phosphoglucose isomerase) (PGI) (Phosphohexose isomerase) (PHI) (Sperm antigen 36) (SA-36)	GPI	293
P78371	TCPB_HUMAN	T-complex protein 1 subunit beta (TCP-1-beta) (CCT-beta)	CCT2 99D8.1 CCTB	293
P60953	CDC42_HUMAN	Cell division control protein 42 homolog (G25K GTP-binding protein)	CDC42	292
P21333	FLNA_HUMAN	Filamin-A (FLN-A) (Actin-binding protein 280) (ABP-280) (Alpha-filamin) (Endothelial actin-binding protein) (Filamin-1) (Non-muscle filamin)	FLNA FLN FLN1	292
P04792	HSPB1_HUMAN	Heat shock protein beta-1 (HspB1) (28 kDa heat shock protein) (Estrogen-regulated 24 kDa protein) (Heat shock 27 kDa protein) (HSP 27) (Stress-responsive protein 27) (SRP27)	HSPB1 HSP27 HSP28	292
P01023	A2MG_HUMAN	Alpha-2-macroglobulin (Alpha-2-M) (C3 and PZP-like alpha-2-macroglobulin domain-containing protein 5)	A2M CPAMD5 FWP007	288
P01024	CO3_HUMAN	Complement C3 (C3 and PZP-like alpha-2-macroglobulin domain-containing protein 1) [Cleaved into: Complement C3 beta chain; C3-beta-c (C3bc); Complement C3 alpha chain; C3a anaphylatoxin; Acylation stimulating protein (ASP) (C3adesArg); Complement C3b alpha' chain; Complement C3c alpha' chain fragment 1; Complement C3dg fragment; Complement C3g fragment; Complement C3d fragment; Complement C3f fra…	C3 CPAMD1	288
P35613	BASI_HUMAN	Basigin (5F7) (Collagenase stimulatory factor) (Extracellular matrix metalloproteinase inducer) (EMMPRIN) (Leukocyte activation antigen M6) (OK blood group antigen) (Tumor cell-derived collagenase stimulatory factor) (TCSF) (CD antigen CD147)	BSG UNQ6505/PRO21383	286
P14625	ENPL_HUMAN	Endoplasmin (94 kDa glucose-regulated protein) (GRP-94) (Heat shock protein 90 kDa beta member 1) (Tumor rejection antigen 1) (gp96 homolog)	HSP90B1 GRP94 TRA1	286
P37802	TAGL2_HUMAN	Transgelin-2 (Epididymis tissue protein Li 7e) (SM22-alpha homolog)	TAGLN2 KIAA0120 CDABP0035	286
P02786	TFR1_HUMAN	Transferrin receptor protein 1 (TR) (TfR) (TfR1) (Trfr) (T9) (p90) (CD antigen CD71) [Cleaved into: Transferrin receptor protein 1, serum form (sTfR)]	TFRC	284
P12814	ACTN1_HUMAN	Alpha-actinin-1 (Alpha-actinin cytoskeletal isoform) (F-actin cross-linking protein) (Non-muscle alpha-actinin-1)	ACTN1	282
P46940	IQGA1_HUMAN	Ras GTPase-activating-like protein IQGAP1 (p195)	IQGAP1 KIAA0051	281
P68371	TBB4B_HUMAN	Tubulin beta-4B chain (Tubulin beta-2 chain) (Tubulin beta-2C chain)	TUBB4B TUBB2C	281
P09211	GSTP1_HUMAN	Glutathione S-transferase P (EC 2.5.1.18) (GST class-pi) (GSTP1-1)	GSTP1 FAEES3 GST3	279
P50395	GDIB_HUMAN	Rab GDP dissociation inhibitor beta (Rab GDI beta) (Guanosine diphosphate dissociation inhibitor 2) (GDI-2)	GDI2 RABGDIB	279
Q01518	CAP1_HUMAN	Adenylyl cyclase-associated protein 1 (CAP 1)	CAP1 CAP	278
P10909	CLUS_HUMAN	Clusterin (Aging-associated gene 4 protein) (Apolipoprotein J) (Apo-J) (Complement cytolysis inhibitor) (CLI) (Complement-associated protein SP-40,40) (Ku70-binding protein 1) (NA1/NA2) (Testosterone-repressed prostate message 2) (TRPM-2) [Cleaved into: Clusterin beta chain (ApoJalpha) (Complement cytolysis inhibitor a chain); Clusterin alpha chain (ApoJbeta) (Complement cytolysis inhibitor b cha…	CLU APOJ CLI KUB1 AAG4	278
P62820	RAB1A_HUMAN	Ras-related protein Rab-1A (YPT1-related protein)	RAB1A RAB1	278
P50990	TCPQ_HUMAN	T-complex protein 1 subunit theta (TCP-1-theta) (CCT-theta) (Renal carcinoma antigen NY-REN-15)	CCT8 C21orf112 CCTQ KIAA0002	278
P22314	UBA1_HUMAN	Ubiquitin-like modifier-activating enzyme 1 (EC 6.2.1.45) (Protein A1S9) (Ubiquitin-activating enzyme E1)	UBA1 A1S9T UBE1	277
P18206	VINC_HUMAN	Vinculin (Metavinculin) (MV)	VCL	276
Q9H4M9	EHD1_HUMAN	EH domain-containing protein 1 (PAST homolog 1) (hPAST1) (Testilin)	EHD1 PAST PAST1 CDABP0131	273
P62826	RAN_HUMAN	GTP-binding nuclear protein Ran (Androgen receptor-associated protein 24) (GTPase Ran) (Ras-like protein TC4) (Ras-related nuclear protein)	RAN ARA24 OK/SW-cl.81	272
P18669	PGAM1_HUMAN	Phosphoglycerate mutase 1 (EC 5.4.2.11) (EC 5.4.2.4) (BPG-dependent PGAM 1) (Phosphoglycerate mutase isozyme B) (PGAM-B)	PGAM1 PGAMA CDABP0006	272
P50995	ANX11_HUMAN	Annexin A11 (56 kDa autoantigen) (Annexin XI) (Annexin-11) (Calcyclin-associated annexin 50) (CAP-50)	ANXA11 ANX11	271
P60842	IF4A1_HUMAN	Eukaryotic initiation factor 4A-I (eIF-4A-I) (eIF4A-I) (EC 3.6.4.13) (ATP-dependent RNA helicase eIF4A-1)	EIF4A1 DDX2A EIF4A	270
Q04917	1433F_HUMAN	14-3-3 protein eta (Protein AS1)	YWHAH YWHA1	269
P08133	ANXA6_HUMAN	Annexin A6 (67 kDa calelectrin) (Annexin VI) (Annexin-6) (Calphobindin-II) (CPB-II) (Chromobindin-20) (Lipocortin VI) (Protein III) (p68) (p70)	ANXA6 ANX6	268
P60660	MYL6_HUMAN	Myosin light polypeptide 6 (17 kDa myosin light chain) (LC17) (Myosin light chain 3) (MLC-3) (Myosin light chain alkali 3) (Myosin light chain A3) (Smooth muscle and nonmuscle myosin light chain alkali 6)	MYL6	268
P17987	TCPA_HUMAN	T-complex protein 1 subunit alpha (TCP-1-alpha) (CCT-alpha)	TCP1 CCT1 CCTA	268
P13645	K1C10_HUMAN	Keratin, type I cytoskeletal 10 (Cytokeratin-10) (CK-10) (Keratin-10) (K10)	KRT10 KPP	266
P07996	TSP1_HUMAN	Thrombospondin-1	THBS1 TSP TSP1	266
P53396	ACLY_HUMAN	ATP-citrate synthase (EC 2.3.3.8) (ATP-citrate (pro-S-)-lyase) (ACL) (Citrate cleavage enzyme)	ACLY	265
O75340	PDCD6_HUMAN	Programmed cell death protein 6 (Apoptosis-linked gene 2 protein homolog) (ALG-2)	PDCD6 ALG2	265
P62879	GBB2_HUMAN	Guanine nucleotide-binding protein G(I)/G(S)/G(T) subunit beta-2 (G protein subunit beta-2) (Transducin beta chain 2)	GNB2	264
O14818	PSA7_HUMAN	Proteasome subunit alpha type-7 (EC 3.4.25.1) (Proteasome subunit RC6-1) (Proteasome subunit XAPC7)	PSMA7 HSPC	263
P11233	RALA_HUMAN	Ras-related protein Ral-A	RALA RAL	263

## Sheet: HCA_Clusters
Protein_AC	Protein_Entry	Protein_name	Cluster	Top100-EVpedia
P80748	LV321_HUMAN	Immunoglobulin lambda variable 3-21	1	no
P33151	CADH5_HUMAN	Cadherin-5 (CD antigen CD144)	1	no
P19827	ITIH1_HUMAN	Inter-alpha-trypsin inhibitor heavy chain H1	1	no
P07357	CO8A_HUMAN	Complement component C8 alpha chain	1	no
P07358	CO8B_HUMAN	Complement component C8 beta chain	1	no
P13671	CO6_HUMAN	Complement component C6	1	no
Q92496	FHR4_HUMAN	Complement factor H-related protein 4 (FHR-4)	1	no
Q04756	HGFA_HUMAN	Hepatocyte growth factor activator	1	no
P04196	HRG_HUMAN	Histidine-rich glycoprotein	1	no
P36980	FHR2_HUMAN	Complement factor H-related protein 2 (FHR-2)	1	no
P10643	CO7_HUMAN	Complement component C7	1	no
P23142	FBLN1_HUMAN	Fibulin-1 (FIBL-1)	1	no
P06727	APOA4_HUMAN	Apolipoprotein A-IV	1	no
P04217	A1BG_HUMAN	Alpha-1B-glycoprotein	1	no
P19823	ITIH2_HUMAN	Inter-alpha-trypsin inhibitor heavy chain H2	1	no
P0C0L4	CO4A_HUMAN	Complement C4-A	1	no
P00751	CFAB_HUMAN	Complement factor B	1	no
P02748	CO9_HUMAN	Complement component C9	1	no
P02760	AMBP_HUMAN	Protein AMBP	1	no
P06396	GELS_HUMAN	Gelsolin	1	yes
P00747	PLMN_HUMAN	Plasminogen	1	no
P01031	CO5_HUMAN	Complement C5	1	no
P05156	CFAI_HUMAN	Complement factor I	1	no
P02647	APOA1_HUMAN	Apolipoprotein A-I	1	no
P05155	IC1_HUMAN	Plasma protease C1 inhibitor	1	no
P04004	VTNC_HUMAN	Vitronectin (VN)	1	no
P0C0L5	CO4B_HUMAN	Complement C4-B	1	no
P08603	CFAH_HUMAN	Complement factor H	1	no
P02652	APOA2_HUMAN	Apolipoprotein A-II	1	no
P0DOX5	IGG1_HUMAN	Immunoglobulin gamma-1 heavy chain	1	no
Q9BXR6	FHR5_HUMAN	Complement factor H-related protein 5 (FHR-5)	1	no
P11717	MPRI_HUMAN	Cation-independent mannose-6-phosphate receptor	1	no
Q86UD1	OAF_HUMAN	Out at first protein homolog	1	no
P55058	PLTP_HUMAN	Phospholipid transfer protein	1	no
P08311	CATG_HUMAN	Cathepsin G (CG)	1	no
P14780	MMP9_HUMAN	Matrix metalloproteinase-9 (MMP-9)	1	no
P04180	LCAT_HUMAN	Phosphatidylcholine-sterol acyltransferase	1	no
P01033	TIMP1_HUMAN	Metalloproteinase inhibitor 1 (TIMP-1)	1	no
Q9NQ79	CRAC1_HUMAN	Cartilage acidic protein 1	1	no
Q76LX8	ATS13_HUMAN	ADAMTS-13	1	no
P08709	FA7_HUMAN	Coagulation factor VII	1	no
P09172	DOPO_HUMAN	Dopamine beta-hydroxylase	1	no
P01861	IGHG4_HUMAN	Immunoglobulin heavy constant gamma 4	1	no
P29622	KAIN_HUMAN	Kallistatin (Serpin A4)	1	no
P01137	TGFB1_HUMAN	Transforming growth factor beta-1 proprotein (TGF-beta-1)	1	no
P00488	F13A_HUMAN	Coagulation factor XIII A chain	1	no
Q9NZP8	C1RL_HUMAN	Complement C1r subcomponent-like protein	1	no
P80108	PHLD_HUMAN	Phosphatidylinositol-glycan-specific phospholipase D (PI-G PLD)	1	no
P0DJI8	SAA1_HUMAN	Serum amyloid A-1 protein (SAA)	1	no
P18428	LBP_HUMAN	Lipopolysaccharide-binding protein (LBP)	1	no
P10720	PF4V_HUMAN	Platelet factor 4 variant (C-X-C motif chemokine 4 variant)	1	no
P05107	ITB2_HUMAN	Integrin beta-2 (CD antigen CD18)	1	no
P07237	PDIA1_HUMAN	Protein disulfide-isomerase (PDI)	1	no
P12955	PEPD_HUMAN	Xaa-Pro dipeptidase	1	no
Q9P232	CNTN3_HUMAN	Contactin-3	1	no
A0A0C4DH33	HV124_HUMAN	Immunoglobulin heavy variable 1-24	1	no
Q6Q788	APOA5_HUMAN	Apolipoprotein A-V	1	no
P01854	IGHE_HUMAN	Immunoglobulin heavy constant epsilon	1	no
Q9UJJ9	GNPTG_HUMAN	N-acetylglucosamine-1-phosphotransferase subunit gamma	1	no
P02042	HBD_HUMAN	Hemoglobin subunit delta	1	no
P02792	FRIL_HUMAN	Ferritin light chain	1	no
P13796	PLSL_HUMAN	Plastin-2 (L-plastin)	1	no
P08246	ELNE_HUMAN	Neutrophil elastase	1	no
Q13332	PTPRS_HUMAN	Receptor-type tyrosine-protein phosphatase S	1	no
P11597	CETP_HUMAN	Cholesteryl ester transfer protein	1	no
Q12860	CNTN1_HUMAN	Contactin-1	1	no
Q5VWJ9	SNX30_HUMAN	Sorting nexin-30	1	no
Q8TER0	SNED1_HUMAN	Sushi, nidogen and EGF-like domain-containing protein 1	1	no
P08253	MMP2_HUMAN	72 kDa type IV collagenase(MMP-2)	1	no
P0DTE1	HV383_HUMAN	Probable non-functional immunoglobulin heavy variable 3-38-3	1	no
P67936	TPM4_HUMAN	Tropomyosin alpha-4 chain	1	no
P08571	CD14_HUMAN	Monocyte differentiation antigen CD14	1	no
Q8IWL1	SFPA2_HUMAN	Pulmonary surfactant-associated protein A2	1	no
Q12907	LMAN2_HUMAN	Vesicular integral-membrane protein VIP36	1	no
P10586	PTPRF_HUMAN	Receptor-type tyrosine-protein phosphatase F	1	no
Q99784	NOE1_HUMAN	Noelin	1	no
Q15166	PON3_HUMAN	Serum paraoxonase/lactonase 3	1	no
P20023	CR2_HUMAN	Complement receptor type 2 (Cr2)	1	no
P22891	PROZ_HUMAN	Vitamin K-dependent protein Z	1	no
Q9H6X2	ANTR1_HUMAN	Anthrax toxin receptor 1	1	no
O14786	NRP1_HUMAN	Neuropilin-1	1	no
Q96KN2	CNDP1_HUMAN	Beta-Ala-His dipeptidase	1	no
P40197	GPV_HUMAN	Platelet glycoprotein V (CD42d)	1	no
Q7Z7M0	MEGF8_HUMAN	Multiple epidermal growth factor-like domains protein 8	1	no
P04070	PROC_HUMAN	Vitamin K-dependent protein C	1	no
Q86VB7	C163A_HUMAN	Scavenger receptor cysteine-rich type 1 protein M130 (sCD163)	1	no
Q12805	FBLN3_HUMAN	EGF-containing fibulin-like extracellular matrix protein 1 (FIBL-3)	1	no
Q13103	SPP24_HUMAN	Secreted phosphoprotein 24	1	no
P03951	FA11_HUMAN	Coagulation factor XI	1	no
P17936	IBP3_HUMAN	Insulin-like growth factor-binding protein 3	1	no
P01344	IGF2_HUMAN	Insulin-like growth factor 2	1	no
P08637	FCG3A_HUMAN	Low affinity immunoglobulin gamma Fc region receptor III-A (CD16a)	1	no
Q9UK55	ZPI_HUMAN	Protein Z-dependent protease inhibitor (Serpin A10)	1	no
Q96IY4	CBPB2_HUMAN	Carboxypeptidase B2	1	no
Q14520	HABP2_HUMAN	Hyaluronan-binding protein 2	1	no
P26927	HGFL_HUMAN	Hepatocyte growth factor-like protein	1	no
Q96PD5	PGRP2_HUMAN	N-acetylmuramoyl-L-alanine amidase	1	no
P00748	FA12_HUMAN	Coagulation factor XII	1	no
P27918	PROP_HUMAN	Properdin	1	no
P05546	HEP2_HUMAN	Heparin cofactor 2	1	no
P49908	SEPP1_HUMAN	Selenoprotein P (SeP)	1	no
P35858	ALS_HUMAN	Insulin-like growth factor-binding protein complex acid labile subunit (ALS)	1	no
P19652	A1AG2_HUMAN	Alpha-1-acid glycoprotein 2	1	no
P22352	GPX3_HUMAN	Glutathione peroxidase 3	1	no
P15169	CBPN_HUMAN	Carboxypeptidase N catalytic chain (CPN)	1	no
P02654	APOC1_HUMAN	Apolipoprotein C-I	1	no
P02749	APOH_HUMAN	Beta-2-glycoprotein 1	1	no
Q06033	ITIH3_HUMAN	Inter-alpha-trypsin inhibitor heavy chain H3	1	no
P05160	F13B_HUMAN	Coagulation factor XIII B chain	1	no
P07360	CO8G_HUMAN	Complement component C8 gamma chain	1	no
Q13201	MMRN1_HUMAN	Multimerin-1 (EMILIN-4)	1	no
P05452	TETN_HUMAN	Tetranectin (TN)	1	no
Q03591	FHR1_HUMAN	Complement factor H-related protein 1	1	no
P69891	HBG1_HUMAN	Hemoglobin subunit gamma-1 (Gamma-1-globin)	1	no
Q6YHK3	CD109_HUMAN	CD109 antigen	1	no
A0A0B4J1U3	LV136_HUMAN	Immunoglobulin lambda variable 1-36	1	no
Q14697	GANAB_HUMAN	Neutral alpha-glucosidase AB	1	no
A0A0G2JMI3	HV692_HUMAN	Immunoglobulin heavy variable 1-69-2	1	no
A0A096LNW5	NT2NR_HUMAN	Notch homolog 2 N-terminal-like protein R	1	no
P08294	SODE_HUMAN	Extracellular superoxide dismutase	1	no
P13497	BMP1_HUMAN	Bone morphogenetic protein 1	1	no
P07602	SAP_HUMAN	Prosaposin	1	no
P17301	ITA2_HUMAN	Integrin alpha-2	1	no
O75340	PDCD6_HUMAN	Programmed cell death protein 6	1	yes
P01593	KVD33_HUMAN	Immunoglobulin kappa variable 1D-33	1	no
P00746	CFAD_HUMAN	Complement factor D	1	no
Q86U17	SPA11_HUMAN	Serpin A11	1	no
P13727	PRG2_HUMAN	Bone marrow proteoglycan	1	no
A0A087WSY4	HV432_HUMAN	Immunoglobulin heavy variable 4-30-2	1	no
Q9BT09	CNPY3_HUMAN	Protein canopy homolog 3	1	no
P36955	PEDF_HUMAN	Pigment epithelium-derived factor (PEDF)	1	no
Q8NFA0	UBP32_HUMAN	Ubiquitin carboxyl-terminal hydrolase 32	1	no
A0A075B6K6	LV403_HUMAN	Immunoglobulin lambda variable 4-3	1	no
A0A0B4J1V2	HV226_HUMAN	Immunoglobulin heavy variable 2-26	1	no
Q14532	K1H2_HUMAN	Keratin, type I cuticular Ha2 (K32)	2	no
Q92764	KRT35_HUMAN	Keratin, type I cuticular Ha5 (K35)	2	no
P78386	KRT85_HUMAN	Keratin, type II cuticular Hb5 (K85)	2	no
O76013	KRT36_HUMAN	Keratin, type I cuticular Ha6 (K36)	2	no
Q5U5Z8	CBPC2_HUMAN	Cytosolic carboxypeptidase 2	2	no
P23471	PTPRZ_HUMAN	Receptor-type tyrosine-protein phosphatase zeta (R-PTP-zeta)	2	no
Q86TY3	ARMD4_HUMAN	Armadillo-like helical domain-containing protein 4	2	no
A0A0C4DH32	HV320_HUMAN	Immunoglobulin heavy variable 3-20	2	no
P02810	PRPC_HUMAN	Salivary acidic proline-rich phosphoprotein 1/2 (Db-s) (PRP-1/PRP-2)	2	no
P06310	KV230_HUMAN	Immunoglobulin kappa variable 2-30	2	no
P12273	PIP_HUMAN	Prolactin-inducible protein	2	no
Q14525	KT33B_HUMAN	Keratin, type I cuticular Ha3-II (K33B)	2	no
A6NCN2	KR87P_HUMAN	Putative keratin-87 protein	2	no
Q14533	KRT81_HUMAN	Keratin, type II cuticular Hb1	2	no
A0A0C4DH41	HV461_HUMAN	Immunoglobulin heavy variable 4-61	2	no
A0A0G2JS06	LV539_HUMAN	Immunoglobulin lambda variable 5-39	2	no
A0A0B4J1U7	HV601_HUMAN	Immunoglobulin heavy variable 6-1	2	no
A0A075B6I9	LV746_HUMAN	Immunoglobulin lambda variable 7-46	2	no
P01701	LV151_HUMAN	Immunoglobulin lambda variable 1-51	2	no
P06312	KV401_HUMAN	Immunoglobulin kappa variable 4-1	2	no
O75636	FCN3_HUMAN	Ficolin-3	2	no
P01780	HV307_HUMAN	Immunoglobulin heavy variable 3-7	2	no
O43866	CD5L_HUMAN	CD5 antigen-like	2	no
P26022	PTX3_HUMAN	Pentraxin-related protein PTX3	2	no
P16070	CD44_HUMAN	CD44 antigen	2	no
Q86WI1	PKHL1_HUMAN	Fibrocystin-L	2	no
A0A075B6H9	LV469_HUMAN	Immunoglobulin lambda variable 4-69	2	no
Q15389	ANGP1_HUMAN	Angiopoietin-1 (ANG-1)	2	no
P32942	ICAM3_HUMAN	Intercellular adhesion molecule 3 (ICAM-3)	2	no
P13224	GP1BB_HUMAN	Platelet glycoprotein Ib beta chain (Antigen CD42b-beta)	2	no
O00560	SDCB1_HUMAN	Syntenin-1	2	yes
P39060	COIA1_HUMAN	Collagen alpha-1(XVIII) chain	2	no
P61224	RAP1B_HUMAN	Ras-related protein Rap-1b	2	yes
Q8NBJ4	GOLM1_HUMAN	Golgi membrane protein 1	2	no
A0A0B4J1V6	HV373_HUMAN	Immunoglobulin heavy variable 3-73	2	no
P02461	CO3A1_HUMAN	Collagen alpha-1(III) chain	2	no
P27105	STOM_HUMAN	Stomatin	2	yes
P19013	K2C4_HUMAN	Keratin, type II cytoskeletal 4 (K4)	2	no
P01893	HLAH_HUMAN	Putative HLA class I histocompatibility antigen, (HLA-AR)	2	no
P21926	CD9_HUMAN	CD9 antigen	2	no
Q8WUJ3	CEMIP_HUMAN	Cell migration-inducing and hyaluronan-binding protein	2	no
P12110	CO6A2_HUMAN	Collagen alpha-2(VI) chain	2	no
P11047	LAMC1_HUMAN	Laminin subunit gamma-1 (Laminin B2 chain)	2	no
Q8IZJ3	CPMD8_HUMAN	C3 and PZP-like alpha-2-macroglobulin domain-containing protein 8	2	no
P0DOY3	IGLC3_HUMAN	Immunoglobulin lambda constant 3	2	no
A0M8Q6	IGLC7_HUMAN	Immunoglobulin lambda constant 7	2	no
P00739	HPTR_HUMAN	Haptoglobin-related protein	2	no
P01602	KV105_HUMAN	Immunoglobulin kappa variable 1-5	2	no
P10124	SRGN_HUMAN	Serglycin	2	no
P07359	GP1BA_HUMAN	Platelet glycoprotein Ib alpha chain	2	no
P02679	FIBG_HUMAN	Fibrinogen gamma chain	2	no
P14543	NID1_HUMAN	Nidogen-1	2	no
P24043	LAMA2_HUMAN	Laminin subunit alpha-2	2	no
P15941	MUC1_HUMAN	Mucin-1 (MUC-1)	2	no
A0A087WSY6	KVD15_HUMAN	Immunoglobulin kappa variable 3D-15	2	no
A0A0A0MT89	KJ01_HUMAN	Immunoglobulin kappa joining 1	2	no
P01700	LV147_HUMAN	Immunoglobulin lambda variable 1-47	2	no
P69905	HBA_HUMAN	Hemoglobin subunit alpha	2	yes
P02746	C1QB_HUMAN	Complement C1q subcomponent subunit B	2	no
P00738	HPT_HUMAN	Haptoglobin (Zonulin)	2	no
Q14624	ITIH4_HUMAN	Inter-alpha-trypsin inhibitor heavy chain H4	2	no
P01023	A2MG_HUMAN	Alpha-2-macroglobulin	2	yes
P20061	TCO1_HUMAN	Transcobalamin-1 (TC-1)	2	no
A0A0A0MRZ9	LV552_HUMAN	Immunoglobulin lambda variable 5-52	2	no
A0A0C4DH43	HV70D_HUMAN	Immunoglobulin heavy variable 2-70D	2	no
Q9UEW3	MARCO_HUMAN	Macrophage receptor MARCO	2	no
A0A0C4DH73	KV112_HUMAN	Immunoglobulin kappa variable 1-12	2	no
P02462	CO4A1_HUMAN	Collagen alpha-1(IV) chain	2	no
Q15582	BGH3_HUMAN	Transforming growth factor-beta-induced protein ig-h3 (Beta ig-h3)	2	no
Q8NDA2	HMCN2_HUMAN	Hemicentin-2	2	no
P12109	CO6A1_HUMAN	Collagen alpha-1(VI) chain	2	no
A0A0C4DH31	HV118_HUMAN	Immunoglobulin heavy variable 1-18	2	no
Q9UM47	NOTC3_HUMAN	Neurogenic locus notch homolog protein 3 (Notch 3)	2	no
P01703	LV140_HUMAN	Immunoglobulin lambda variable 1-40	2	no
A0A087WSZ0	KVD08_HUMAN	Immunoglobulin kappa variable 1D-8	2	no
A0A087WSX0	LV545_HUMAN	Immunoglobulin lambda variable 5-45	2	no
P01715	LV301_HUMAN	Immunoglobulin lambda variable 3-1	2	no
P10646	TFPI1_HUMAN	Tissue factor pathway inhibitor (TFPI)	2	no
P05067	A4_HUMAN	Amyloid-beta precursor protein (APP)	2	no
P04430	KV116_HUMAN	Immunoglobulin kappa variable 1-16	2	no
A0A075B6S5	KV127_HUMAN	Immunoglobulin kappa variable 1-27	2	no
A0A0C4DH72	KV106_HUMAN	Immunoglobulin kappa variable 1-6	2	no
P01597	KV139_HUMAN	Immunoglobulin kappa variable 1-39	2	no
P01768	HV330_HUMAN	Immunoglobulin heavy variable 3-30	2	no
P02776	PLF4_HUMAN	Platelet factor 4 (PF-4)	2	no
O95445	APOM_HUMAN	Apolipoprotein M	2	no
O00187	MASP2_HUMAN	Mannan-binding lectin serine protease 2	2	no
P02675	FIBB_HUMAN	Fibrinogen beta chain	2	no
Q9UHG3	PCYOX_HUMAN	Prenylcysteine oxidase 1	2	no
P07942	LAMB1_HUMAN	Laminin subunit beta-1	2	no
P12111	CO6A3_HUMAN	Collagen alpha-3(VI) chain	2	no
P78509	RELN_HUMAN	Reelin	2	no
P25705	ATPA_HUMAN	ATP synthase F(1) complex subunit alpha, mitochondrial	3	no
P14618	KPYM_HUMAN	Pyruvate kinase PKM	3	yes
P11021	BIP_HUMAN	Endoplasmic reticulum chaperone BiP	3	yes
Q8WVV4	POF1B_HUMAN	Protein POF1B	3	no
Q9HC84	MUC5B_HUMAN	Mucin-5B	3	no
P02545	LMNA_HUMAN	Prelamin-A/C	3	no
Q14574	DSC3_HUMAN	Desmocollin-3	3	no
P63104	1433Z_HUMAN	14-3-3 protein zeta/delta	3	yes
Q9HCY8	S10AE_HUMAN	Protein S100-A14	3	no
P13646	K1C13_HUMAN	Keratin, type I cytoskeletal 13 (K13)	3	no
P47929	LEG7_HUMAN	Galectin-7	3	no
P68104	EF1A1_HUMAN	Elongation factor 1-alpha 1	3	yes
Q15828	CYTM_HUMAN	Cystatin-M	3	no
P04083	ANXA1_HUMAN	Annexin A1	3	yes
P23490	LORI_HUMAN	Loricrin	3	no
P00338	LDHA_HUMAN	L-lactate dehydrogenase A chain (LDH-A)	3	yes
P22528	SPR1B_HUMAN	Cornifin-B	3	no
P07339	CATD_HUMAN	Cathepsin D	3	no
P04792	HSPB1_HUMAN	Heat shock protein beta-1	3	yes
P28072	PSB6_HUMAN	Proteasome subunit beta type-6	3	no
Q13835	PKP1_HUMAN	Plakophilin-1	3	no
P58107	EPIPL_HUMAN	Epiplakin	3	no
P23083	HV102_HUMAN	Immunoglobulin heavy variable 1-2	3	no
P04040	CATA_HUMAN	Catalase	3	no
O75223	GGCT_HUMAN	Gamma-glutamylcyclotransferase	3	no
P22735	TGM1_HUMAN	Protein-glutamine gamma-glutamyltransferase K	3	no
Q9C075	K1C23_HUMAN	Keratin, type I cytoskeletal 23 (K23)	3	no
P07355	ANXA2_HUMAN	Annexin A2	3	yes
Q8N1N4	K2C78_HUMAN	Keratin, type II cytoskeletal 78 (CK-78)	3	no
P05089	ARGI1_HUMAN	Arginase-1	3	no
P60709	ACTB_HUMAN	Actin, cytoplasmic 1	3	yes
P15924	DESP_HUMAN	Desmoplakin (DP)	3	no
Q08554	DSC1_HUMAN	Desmocollin-1	3	no
Q6KB66	K2C80_HUMAN	Keratin, type II cytoskeletal 80 (K80)	3	no
P14923	PLAK_HUMAN	Junction plakoglobin	3	no
Q02413	DSG1_HUMAN	Desmoglein-1	3	no
Q15517	CDSN_HUMAN	Corneodesmosin (S protein)	3	no
P31944	CASPE_HUMAN	Caspase-14 (CASP-14)	3	no
Q5T750	KPLCE_HUMAN	Protein KPLCE	3	no
Q7Z794	K2C1B_HUMAN	Keratin, type II cytoskeletal 1b (K77)	3	no
Q5D862	FILA2_HUMAN	Filaggrin-2 (FLG-2)	3	no
Q5T749	KPRP_HUMAN	Keratinocyte proline-rich protein (hKPRP)	3	no
P13645	K1C10_HUMAN	Keratin, type I cytoskeletal 10 (K10)	3	yes
P0DOX6	IGM_HUMAN	Immunoglobulin mu heavy chain	3	no
P49862	KLK7_HUMAN	Kallikrein-7	3	no
P13639	EF2_HUMAN	Elongation factor 2	3	yes
Q15323	K1H1_HUMAN	Keratin, type I cuticular Ha1 (K31)	3	no
P03207	BRRF1_EBVB9	Transcriptional activator BRRF1	3	no
Q3SY84	K2C71_HUMAN	Keratin, type II cytoskeletal 71 (CK-71)	3	no
P13010	XRCC5_HUMAN	X-ray repair cross-complementing protein 5	3	no
P60174	TPIS_HUMAN	Triosephosphate isomerase (TIM)	3	yes
P07476	INVO_HUMAN	Involucrin	3	no
C9JN71	ZN878_HUMAN	Zinc finger protein 878	3	no
P56537	IF6_HUMAN	Eukaryotic translation initiation factor 6	3	no
Q96DR8	MUCL1_HUMAN	Mucin-like protein 1	3	no
O75608	LYPA1_HUMAN	Acyl-protein thioesterase 1	3	no
P27348	1433T_HUMAN	14-3-3 protein theta	3	yes
O60911	CATL2_HUMAN	Cathepsin L2	3	no
P36952	SPB5_HUMAN	Serpin B5	3	no
Q06830	PRDX1_HUMAN	Peroxiredoxin-1	3	yes
O95274	LYPD3_HUMAN	Ly6/PLAUR domain-containing protein 3	3	no
P40926	MDHM_HUMAN	Malate dehydrogenase, mitochondrial	3	no
P25786	PSA1_HUMAN	Proteasome subunit alpha type-1	3	no
Q14956	GPNMB_HUMAN	Transmembrane glycoprotein NMB	3	no
P21796	VDAC1_HUMAN	Non-selective voltage-gated ion channel VDAC1	3	no
O95867	LY66C_HUMAN	Lymphocyte antigen 6 complex locus protein G6c	3	no
P48163	MAOX_HUMAN	NADP-dependent malic enzyme	3	no
P55072	TERA_HUMAN	Transitional endoplasmic reticulum ATPase	3	yes
P45880	VDAC2_HUMAN	Non-selective voltage-gated ion channel VDAC2	3	no
O60437	PEPL_HUMAN	Periplakin	3	no
O00299	CLIC1_HUMAN	Chloride intracellular channel protein 1	3	yes
Q8TCV5	WFDC5_HUMAN	WAP four-disulfide core domain protein 5	3	no
Q09666	AHNK_HUMAN	Neuroblast differentiation-associated protein AHNAK	3	no
P07858	CATB_HUMAN	Cathepsin B	3	no
Q7Z406	MYH14_HUMAN	Myosin-14	3	no
Q9NZH8	IL36G_HUMAN	Interleukin-36 gamma	3	no
O43435	TBX1_HUMAN	T-box transcription factor TBX1	3	no
P04908	H2A1B_HUMAN	Histone H2A type 1-B/E	3	no
Q969L2	MAL2_HUMAN	Protein MAL2	3	no
P57721	PCBP3_HUMAN	Poly(rC)-binding protein 3	3	no
P09668	CATH_HUMAN	Pro-cathepsin H	3	no
P11142	HSP7C_HUMAN	Heat shock cognate 71 kDa protein	3	yes
P06733	ENOA_HUMAN	Alpha-enolase	3	yes
P04406	G3P_HUMAN	Glyceraldehyde-3-phosphate dehydrogenase (GAPDH)	3	yes
P31949	S10AB_HUMAN	Protein S100-A11	3	no
O75369	FLNB_HUMAN	Filamin-B (FLN-B)	3	no
P09525	ANXA4_HUMAN	Annexin A4	3	no
Q9NP80	PLPL8_HUMAN	Calcium-independent phospholipase A2-gamma	3	no
Q9Y337	KLK5_HUMAN	Kallikrein-5	3	no
P07384	CAN1_HUMAN	Calpain-1 catalytic subunit	3	no
P26641	EF1G_HUMAN	Elongation factor 1-gamma	3	no
Q6E0U4	DMKN_HUMAN	Dermokine	3	no
Q96L46	CPNS2_HUMAN	Calpain small subunit 2 (CSS2)	3	no
Q6ZVX7	FBX50_HUMAN	F-box only protein 50	3	no
P99999	CYC_HUMAN	Cytochrome c	3	no
P37837	TALDO_HUMAN	Transaldolase	3	no
P28070	PSB4_HUMAN	Proteasome subunit beta type-4	3	no
P28799	GRN_HUMAN	Progranulin	3	no
P30041	PRDX6_HUMAN	Peroxiredoxin-6	3	yes
P0DP57	SLUR2_HUMAN	Secreted Ly-6/uPAR domain-containing protein 2	3	no
P19012	K1C15_HUMAN	Keratin, type I cytoskeletal 15 (K15)	3	no
P23396	RS3_HUMAN	Small ribosomal subunit protein uS3 (40S ribosomal protein S3)	3	no
Q13867	BLMH_HUMAN	Bleomycin hydrolase	3	no
P49327	FAS_HUMAN	Fatty acid synthase	3	yes
P61106	RAB14_HUMAN	Ras-related protein Rab-14	3	no
Q9BQ50	TREX2_HUMAN	Three prime repair exonuclease 2	3	no
Q14134	TRI29_HUMAN	Tripartite motif-containing protein 29	3	no
Q92817	EVPL_HUMAN	Envoplakin	3	no
Q99456	K1C12_HUMAN	Keratin, type I cytoskeletal 12 (K12)	3	no
P68366	TBA4A_HUMAN	Tubulin alpha-4A chain	3	no
P07900	HS90A_HUMAN	Heat shock protein HSP 90-alpha	3	yes
P60900	PSA6_HUMAN	Proteasome subunit alpha type-6	3	no
P0DJG4	SMA2L_HUMAN	Sperm microtubule associated protein 2-like	3	no
O43707	ACTN4_HUMAN	Alpha-actinin-4	3	yes
P23526	SAHH_HUMAN	Adenosylhomocysteinase	3	yes
P27482	CALL3_HUMAN	Calmodulin-like protein 3	3	no
A0A8I5KQE6	RPSA2_HUMAN	Small ribosomal subunit protein uS2B	3	no
O00391	QSOX1_HUMAN	Sulfhydryl oxidase 1	3	no
P54652	HSP72_HUMAN	Heat shock-related 70 kDa protein 2	3	no
P0DME0	SETLP_HUMAN	Protein SETSIP	3	no
Q13510	ASAH1_HUMAN	Acid ceramidase (AC)	3	no
O75342	LX12B_HUMAN	Arachidonate 12-lipoxygenase, 12R-type	3	no
P14384	CBPM_HUMAN	Carboxypeptidase M (CPM)	3	no
P06753	TPM3_HUMAN	Tropomyosin alpha-3 chain	3	no
P68371	TBB4B_HUMAN	Tubulin beta-4B chain	3	yes
P50402	EMD_HUMAN	Emerin	3	no
Q00610	CLH1_HUMAN	Clathrin heavy chain 1	3	yes
P23528	COF1_HUMAN	Cofilin-1	3	yes
P40925	MDHC_HUMAN	Malate dehydrogenase, cytoplasmic	3	no
P59998	ARPC4_HUMAN	Actin-related protein 2/3 complex subunit 4	3	no
Q9UHL4	DPP2_HUMAN	Dipeptidyl peptidase 2	3	no
O00115	DNS2A_HUMAN	Deoxyribonuclease-2-alpha	3	no
P40121	CAPG_HUMAN	Macrophage-capping protein	3	no
Q8IW75	SPA12_HUMAN	Serpin A12	3	no
Q6NUJ1	SAPL1_HUMAN	Proactivator polypeptide-like 1	3	no
Q3ZCW2	LEGL_HUMAN	Galectin-related protein	3	no
P20073	ANXA7_HUMAN	Annexin A7	3	no
P28066	PSA5_HUMAN	Proteasome subunit alpha type-5	3	no
A6NEC2	PSAL_HUMAN	Puromycin-sensitive aminopeptidase-like protein	3	no
P18206	VINC_HUMAN	Vinculin	3	yes
Q8WWY7	WFD12_HUMAN	WAP four-disulfide core domain protein 12	3	no
Q9NZT1	CALL5_HUMAN	Calmodulin-like protein 5	3	no
A8K2U0	A2ML1_HUMAN	Alpha-2-macroglobulin-like protein 1	3	no
Q66474	POLG_EC06C	Genome polyprotein	3	no
P61916	NPC2_HUMAN	NPC intracellular cholesterol transporter 2	3	no
P22234	PUR6_HUMAN	Bifunctional phosphoribosylaminoimidazole carboxylase/phosphoribosylaminoimidazole succinocarboxamide synthetase	3	no
Q9BYJ1	LOXE3_HUMAN	Hydroperoxide isomerase ALOXE3	3	no
Q9BW04	SARG_HUMAN	Specifically androgen-regulated gene protein	3	no
Q9H444	CHM4B_HUMAN	Charged multivesicular body protein 4b	3	no
Q9Y446	PKP3_HUMAN	Plakophilin-3	3	no
P61158	ARP3_HUMAN	Actin-related protein 3	3	no
Q15149	PLEC_HUMAN	Plectin (PCN)	3	no
Q9UI42	CBPA4_HUMAN	Carboxypeptidase A4	3	no
P14735	IDE_HUMAN	Insulin-degrading enzyme	3	no
P42025	ACTY_HUMAN	Beta-centractin	3	no
P05091	ALDH2_HUMAN	Aldehyde dehydrogenase, mitochondrial	3	no
P0DMV8	HS71A_HUMAN	Heat shock 70 kDa protein 1A	3	no
Q3MJ16	PA24E_HUMAN	Cytosolic phospholipase A2 epsilon	3	no
Q8WXI7	MUC16_HUMAN	Mucin-16	3	no
P14649	MYL6B_HUMAN	Myosin light chain 6B	3	no
P13798	ACPH_HUMAN	Acylamino-acid-releasing enzyme	3	no
P61026	RAB10_HUMAN	Ras-related protein Rab-10	3	yes
O14950	ML12B_HUMAN	Myosin regulatory light chain 12B	3	no
Q00839	HNRPU_HUMAN	Heterogeneous nuclear ribonucleoprotein U	3	no
Q4G0A6	MINY4_HUMAN	Probable ubiquitin carboxyl-terminal hydrolase MINDY-4	3	no
Q13347	EIF3I_HUMAN	Eukaryotic translation initiation factor 3 subunit I (eIF3i)	3	no
O95219	SNX4_HUMAN	Sorting nexin-4	3	no
P07737	PROF1_HUMAN	Profilin-1	3	yes
Q02878	RL6_HUMAN	Large ribosomal subunit protein eL6 (60S ribosomal protein L6)	3	no
P0CB48	UBFL6_HUMAN	Putative upstream-binding factor 1-like protein 6	3	no
Q9NY59	NSMA2_HUMAN	Sphingomyelin phosphodiesterase 3	3	no
Q53LP3	SWAHC_HUMAN	Ankyrin repeat domain-containing protein SOWAHC	3	no
A4D2P6	GRD2I_HUMAN	Delphilin	3	no
Q9UFB7	ZBT47_HUMAN	Zinc finger and BTB domain-containing protein 47	3	no
P62491	RB11A_HUMAN	Ras-related protein Rab-11A	3	no
Q6ZTK2	YP015_HUMAN	Putative uncharacterized protein LOC400499	3	no
Q8N9Z9	LMTD1_HUMAN	Lamin tail domain-containing protein 1	3	no
Q96P63	SPB12_HUMAN	Serpin B12	3	no
Q01469	FABP5_HUMAN	Fatty acid-binding protein 5 (E-FABP)	3	no
P03973	SLPI_HUMAN	Antileukoproteinase	3	no
P20930	FILA_HUMAN	Filaggrin	3	no
P31947	1433S_HUMAN	14-3-3 protein sigma	3	no
P62805	H4_HUMAN	Histone H4	3	yes
P22531	SPR2E_HUMAN	Small proline-rich protein 2E	3	no
Q04695	K1C17_HUMAN	Keratin (K17)	3	no
P02533	K1C14_HUMAN	Keratin, type I cytoskeletal 14 (K14)	3	no
P13647	K2C5_HUMAN	Keratin, type II cytoskeletal 5 (K5)	3	no
A0A0A0MRZ8	KVD11_HUMAN	Immunoglobulin kappa variable 3D-11	3	no
P12259	FA5_HUMAN	Coagulation factor V	3	no
P06702	S10A9_HUMAN	Protein S100-A9	3	no
P13611	CSPG2_HUMAN	Versican core protein	3	no
Q7Z7G0	TARSH_HUMAN	Target of Nesh-SH3	3	no
P08514	ITA2B_HUMAN	Integrin alpha-IIb (CD antigen CD41)	3	no
P05556	ITB1_HUMAN	Integrin beta-1 (CD antigen CD29)	3	yes
P46531	NOTC1_HUMAN	Neurogenic locus notch homolog protein 1 (Notch 1)	3	no
Q86YZ3	HORN_HUMAN	Hornerin	3	no
P30626	SORCN_HUMAN	Sorcin	3	no
P61626	LYSC_HUMAN	Lysozyme C	4	no
Q13885	TBB2A_HUMAN	Tubulin beta-2A chain	4	no
Q8IUC1	KR111_HUMAN	Keratin-associated protein 11-1	4	no
Q9UP83	COG5_HUMAN	Conserved oligomeric Golgi complex subunit 5	4	no
P61006	RAB8A_HUMAN	Ras-related protein Rab-8A	4	no
Q8TF66	LRC15_HUMAN	Leucine-rich repeat-containing protein 15	4	no
P12035	K2C3_HUMAN	Keratin, type II cytoskeletal 3 (K3)	4	no
Q9NQ38	ISK5_HUMAN	Serine protease inhibitor Kazal-type 5	4	no
P17066	HSP76_HUMAN	Heat shock 70 kDa protein 6	4	no
P25815	S100P_HUMAN	Protein S100-P (MIG9)	4	no
P02538	K2C6A_HUMAN	Keratin, type II cytoskeletal 6A (K6A)	4	no
P02794	FRIH_HUMAN	Ferritin heavy chain (Ferritin H subunit)	4	no
A0A2R8Y619	H2BK1_HUMAN	Histone H2B type 2-K1	4	no
P0DOY2	IGLC2_HUMAN	Immunoglobulin lambda constant 2	4	no
P32119	PRDX2_HUMAN	Peroxiredoxin-2	4	yes
Q9NSB2	KRT84_HUMAN	Keratin, type II cuticular Hb4 (K84)	4	no
P04259	K2C6B_HUMAN	Keratin, type II cytoskeletal 6B (K6B)	4	no
O95678	K2C75_HUMAN	Keratin, type II cytoskeletal 75	4	no
P08779	K1C16_HUMAN	Keratin, type I cytoskeletal 16 (K16)	4	no
P29508	SPB3_HUMAN	Serpin B3	4	no
P0C0S8	H2A1_HUMAN	Histone H2A type 1 (H2A.1)	4	no
A0A075B6Q5	HV364_HUMAN	Immunoglobulin heavy variable 3-64	4	no
A0A0J9YX35	HV64D_HUMAN	Immunoglobulin heavy variable 3-64D	4	no
A0A075B6K0	LV316_HUMAN	Immunoglobulin lambda variable 3-16	4	no
Q9Y6R7	FCGBP_HUMAN	IgGFc-binding protein	4	no
P48740	MASP1_HUMAN	Mannan-binding lectin serine protease 1	4	no
A0A075B6I0	LV861_HUMAN	Immunoglobulin lambda variable 8-61	4	no
A0A0B4J1V0	HV315_HUMAN	Immunoglobulin heavy variable 3-15	4	no
P02747	C1QC_HUMAN	Complement C1q subcomponent subunit C	4	no
P07225	PROS_HUMAN	Vitamin K-dependent protein S	4	no
P20851	C4BPB_HUMAN	C4b-binding protein beta chain	4	no
A0A0A0MS15	HV349_HUMAN	Immunoglobulin heavy variable 3-49	4	no
Q07954	LRP1_HUMAN	Prolow-density lipoprotein receptor-related protein 1 (LRP-1)	4	no
A0A0J9YXX1	HV5X1_HUMAN	Immunoglobulin heavy variable 5-10-1	4	no
P02745	C1QA_HUMAN	Complement C1q subcomponent subunit A	4	no
B9A064	IGLL5_HUMAN	Immunoglobulin lambda-like polypeptide 5	4	no
Q08380	LG3BP_HUMAN	Galectin-3-binding protein	4	yes
P01619	KV320_HUMAN	Immunoglobulin kappa variable 3-20	4	no
P04003	C4BPA_HUMAN	C4b-binding protein alpha chain	4	no
O14791	APOL1_HUMAN	Apolipoprotein L1	4	no
P02751	FINC_HUMAN	Fibronectin	4	yes
P01591	IGJ_HUMAN	Immunoglobulin J chain	4	no
P01871	IGHM_HUMAN	Immunoglobulin heavy constant mu	4	no
P01721	LV657_HUMAN	Immunoglobulin lambda variable 6-57	4	no
A0A0B4J1Y8	LV949_HUMAN	Immunoglobulin lambda variable 9-49	4	no
A0A0B4J1X8	HV343_HUMAN	Immunoglobulin heavy variable 3-43	4	no
A0A0A0MS14	HV145_HUMAN	Immunoglobulin heavy variable 1-45	4	no
P06276	CHLE_HUMAN	Cholinesterase	4	no
O75882	ATRN_HUMAN	Attractin	4	no
P02788	TRFL_HUMAN	Lactotransferrin (Lactoferrin)	4	no
P22792	CPN2_HUMAN	Carboxypeptidase N subunit 2	4	no
P0DOX3	IGD_HUMAN	Immunoglobulin delta heavy chain	4	no
A0A0C4DH25	KVD20_HUMAN	Immunoglobulin kappa variable 3D-20	4	no
P01766	HV313_HUMAN	Immunoglobulin heavy variable 3-13	4	no
A0A0A0MT36	KVD21_HUMAN	Immunoglobulin kappa variable 6D-21	4	no
A0A075B6H7	KV37_HUMAN	Probable non-functional immunoglobulin kappa variable 3-7	4	no
P01782	HV309_HUMAN	Immunoglobulin heavy variable 3-9	4	no
A0A0C4DH24	KV621_HUMAN	Immunoglobulin kappa variable 6-21	4	no
P02743	SAMP_HUMAN	Serum amyloid P-component (SAP)	4	no
A0A0C4DH35	HV335_HUMAN	Probable non-functional immunoglobulin heavy variable 3-35	4	no
P01714	LV319_HUMAN	Immunoglobulin lambda variable 3-19	4	no
P01834	IGKC_HUMAN	Immunoglobulin kappa constant	4	no
A0A0B4J2H0	HV69D_HUMAN	Immunoglobulin heavy variable 1-69D	4	no
P01009	A1AT_HUMAN	Alpha-1-antitrypsin	4	no
P08697	A2AP_HUMAN	Alpha-2-antiplasmin	4	no
P03952	KLKB1_HUMAN	Plasma kallikrein	4	no
P02787	TRFE_HUMAN	Serotransferrin	4	no
A0A075B6K4	LV310_HUMAN	Immunoglobulin lambda variable 3-10	4	no
P00450	CERU_HUMAN	Ceruloplasmin	4	no
P00736	C1R_HUMAN	Complement C1r subcomponent	4	no
P09871	C1S_HUMAN	Complement C1s subcomponent	4	no
P02790	HEMO_HUMAN	Hemopexin	4	no
P00734	THRB_HUMAN	Prothrombin	4	no
P01008	ANT3_HUMAN	Antithrombin-III	4	no
P01024	CO3_HUMAN	Complement C3	4	yes
P01860	IGHG3_HUMAN	Immunoglobulin heavy constant gamma 3	4	no
P01876	IGHA1_HUMAN	Immunoglobulin heavy constant alpha 1	4	no
A0A075B6S6	KVD30_HUMAN	Immunoglobulin kappa variable 2D-30	4	no
P02750	A2GL_HUMAN	Leucine-rich alpha-2-glycoprotein (LRG)	4	no
P01042	KNG1_HUMAN	Kininogen-1	4	no
P61769	B2MG_HUMAN	Beta-2-microglobulin	4	no
P05154	IPSP_HUMAN	Plasma serine protease inhibitor	4	no
P01011	AACT_HUMAN	Alpha-1-antichymotrypsin	4	no
P02765	FETUA_HUMAN	Alpha-2-HS-glycoprotein	4	no
P43652	AFAM_HUMAN	Afamin	4	no
Q16610	ECM1_HUMAN	Extracellular matrix protein 1	4	no
P02671	FIBA_HUMAN	Fibrinogen alpha chain	4	no
P02753	RET4_HUMAN	Retinol-binding protein 4	4	no
P01833	PIGR_HUMAN	Polymeric immunoglobulin receptor	4	no
P02774	VTDB_HUMAN	Vitamin D-binding protein	4	no
P00740	FA9_HUMAN	Coagulation factor IX	4	no
P02766	TTHY_HUMAN	Transthyretin	4	no
P01764	HV323_HUMAN	Immunoglobulin heavy variable 3-23	4	no
P02768	ALBU_HUMAN	Albumin	4	yes
A0A075B6K5	LV39_HUMAN	Immunoglobulin lambda variable 3-9	5	no
P10909	CLUS_HUMAN	Clusterin	5	yes
P0DOX2	IGA2_HUMAN	Immunoglobulin alpha-2 heavy chain	5	no
P0DOX7	IGK_HUMAN	Immunoglobulin kappa light chain	5	no
P01717	LV325_HUMAN	Immunoglobulin lambda variable 3-25	5	no
A1L4H1	SRCRL_HUMAN	Soluble scavenger receptor cysteine-rich domain-containing protein SSC5D	5	no
P27169	PON1_HUMAN	Serum paraoxonase/arylesterase 1 (PON 1)	5	no
P49913	CAMP_HUMAN	Cathelicidin antimicrobial peptide (CAP-18)	5	no
P49747	COMP_HUMAN	Cartilage oligomeric matrix protein(Thrombospondin-5)	5	no
Q13790	APOF_HUMAN	Apolipoprotein F	5	no
Q9NYC9	DYH9_HUMAN	Dynein axonemal heavy chain 9	5	no
P01889	HLAB_HUMAN	HLA class I histocompatibility antigen, B alpha chain	5	no
P04114	APOB_HUMAN	Apolipoprotein B-100	5	no
P11226	MBL2_HUMAN	Mannose-binding protein C	5	no
P59665	DEF1_HUMAN	Neutrophil defensin 1 (Defensin, alpha 1)	5	no
P04275	VWF_HUMAN	von Willebrand factor (vWF)	5	no
P05090	APOD_HUMAN	Apolipoprotein D	5	no
P07996	TSP1_HUMAN	Thrombospondin-1 (Glycoprotein G)	5	yes
A0A075B6R9	KVD24_HUMAN	Probable non-functional immunoglobulin kappa variable 2D-24	5	no
P08519	APOA_HUMAN	Apolipoprotein(a)	5	no
P02649	APOE_HUMAN	Apolipoprotein E	5	yes
Q92954	PRG4_HUMAN	Proteoglycan 4	5	no
P35542	SAA4_HUMAN	Serum amyloid A-4 protein	5	no
P02655	APOC2_HUMAN	Apolipoprotein C-II	5	no
Q15485	FCN2_HUMAN	Ficolin-2	5	no
P24821	TENA_HUMAN	Tenascin (TN)	5	no
P16112	PGCA_HUMAN	Aggrecan core protein	5	no
Q15848	ADIPO_HUMAN	Adiponectin	5	no
P68871	HBB_HUMAN	Hemoglobin subunit beta	5	no
P35443	TSP4_HUMAN	Thrombospondin-4	5	no
O00592	PODXL_HUMAN	Podocalyxin	5	no
Q4LDE5	SVEP1_HUMAN	Sushi, von Willebrand factor type A, EGF and pentraxin domain-containing protein 1	5	no
P35555	FBN1_HUMAN	Fibrillin-1	5	no
Q9BWP8	COL11_HUMAN	Collectin-11	5	no
P01859	IGHG2_HUMAN	Immunoglobulin heavy constant gamma 2	6	no
A0A0B4J1Y9	HV372_HUMAN	Immunoglobulin heavy variable 3-72	6	no
P01705	LV223_HUMAN	Immunoglobulin lambda variable 2-23	6	no
P51884	LUM_HUMAN	Lumican	6	no
P06681	CO2_HUMAN	Complement C2	6	no
P04211	LV743_HUMAN	Immunoglobulin lambda variable 7-43	6	no
P98160	PGBM_HUMAN	Basement membrane-specific heparan sulfate proteoglycan core protein (HSPG)	6	no
P00742	FA10_HUMAN	Coagulation factor X	6	no
P22105	TENX_HUMAN	Tenascin-X (TN-X)	6	no
Q14766	LTBP1_HUMAN	Latent-transforming growth factor beta-binding protein 1	6	no
P05164	PERM_HUMAN	Myeloperoxidase (MPO)	6	no
P13591	NCAM1_HUMAN	Neural cell adhesion molecule 1 (NCAM-1) (CD antigen CD56)	6	no
O00533	NCHL1_HUMAN	Neural cell adhesion molecule L1-like protein	6	no
P15144	AMPN_HUMAN	Aminopeptidase N (CD antigen CD13)	6	no
P01019	ANGT_HUMAN	Angiotensinogen (Serpin A8)	6	no
P07564	POLG_DEN2J	Genome polyprotein	6	no
Q12913	PTPRJ_HUMAN	Receptor-type tyrosine-protein phosphatase eta	6	no
Q13939	CALI_HUMAN	Calicin	6	no
P16109	LYAM3_HUMAN	P-selectin (CD antigen CD62P)	6	no
P31151	S10A7_HUMAN	Protein S100-A7	6	no
Q14289	FAK2_HUMAN	Protein-tyrosine kinase 2-beta	6	no
O43790	KRT86_HUMAN	Keratin, type II cuticular Hb6	7	no
P19320	VCAM1_HUMAN	Vascular cell adhesion protein 1 (VCAM-1)	7	no
P04278	SHBG_HUMAN	Sex hormone-binding globulin (SHBG)	7	no
P08185	CBG_HUMAN	Corticosteroid-binding globulin (CBG)	7	no
O75015	FCG3B_HUMAN	Low affinity immunoglobulin gamma Fc region receptor III-B	7	no
Q9NPH3	IL1AP_HUMAN	Interleukin-1 receptor accessory protein (IL-1R3)	7	no
Q15063	POSTN_HUMAN	Periostin (PN)	7	no
Q8WVM0	TFB1M_HUMAN	Dimethyladenosine transferase 1, mitochondrial	7	no
P08727	K1C19_HUMAN	Keratin, type I cytoskeletal 19 (K19)	7	no
P55290	CAD13_HUMAN	Cadherin-13	7	no
P48668	K2C6C_HUMAN	Keratin, type II cytoskeletal 6C	7	no
Q9Y251	HPSE_HUMAN	Heparanase	7	no
Q6UXI7	VITRN_HUMAN	Vitrin	7	no
Q92750	TAF4B_HUMAN	Transcription initiation factor TFIID subunit 4B (TAFII105)	7	no
Q7LFL8	CXXC5_HUMAN	CXXC-type zinc finger protein 5 (CF5)	7	no
P02775	CXCL7_HUMAN	Platelet basic protein (PBP)	7	no
O00602	FCN1_HUMAN	Ficolin-1	8	no
P05106	ITB3_HUMAN	Integrin beta-3 (CD antigen CD61)	8	no
Q08188	TGM3_HUMAN	Protein-glutamine gamma-glutamyltransferase E	8	no
Q05397	FAK1_HUMAN	Focal adhesion kinase 1 (FADK 1)	8	no
Q12841	FSTL1_HUMAN	Follistatin-related protein 1	8	no
P0C7H8	KRA23_HUMAN	Keratin-associated protein 2-3	8	no
P01040	CYTA_HUMAN	Cystatin-A	8	no
O76009	KT33A_HUMAN	Keratin, type I cuticular Ha3-I	8	no
P25311	ZA2G_HUMAN	Zinc-alpha-2-glycoprotein	8	no
O76011	KRT34_HUMAN	Keratin, type I cuticular Ha4 (K34)	8	no
P0CG47	UBB_HUMAN	Polyubiquitin-B	8	no
Q9NSB4	KRT82_HUMAN	Keratin, type II cuticular Hb2 (K82)	8	no
P81605	DCD_HUMAN	Dermcidin	8	no
P78385	KRT83_HUMAN	Keratin, type II cuticular Hb3 (K83)	8	no
P35908	K22E_HUMAN	Keratin, type II cytoskeletal 2 epidermal	8	yes
P35527	K1C9_HUMAN	Keratin, type I cytoskeletal 9 (K9)	8	yes
P04264	K2C1_HUMAN	Keratin, type II cytoskeletal 1 (CK-1)	8	yes
P20742	PZP_HUMAN	Pregnancy zone protein	9	no
P08237	PFKAM_HUMAN	ATP-dependent 6-phosphofructokinase	9	no
P15311	EZRI_HUMAN	Ezrin	9	yes
O43157	PLXB1_HUMAN	Plexin-B1	9	no
P35579	MYH9_HUMAN	Myosin-9	9	yes
Q14515	SPRL1_HUMAN	SPARC-like protein 1	9	no
P14151	LYAM1_HUMAN	L-selectin	9	no
P35247	SFTPD_HUMAN	Pulmonary surfactant-associated protein D (PSP-D)	9	no
P58335	ANTR2_HUMAN	Anthrax toxin receptor 2	9	no
Q9BXN1	ASPN_HUMAN	Asporin	9	no
A6NNZ2	TBB8B_HUMAN	Tubulin beta 8B	9	no
Q9C0H2	TTYH3_HUMAN	Protein tweety homolog 3 (hTTY3)	9	no
Q8WWI5	CTL1_HUMAN	Choline transporter-like protein 1 (CD antigen CD92)	9	no
P55103	INHBC_HUMAN	Inhibin beta C chain	9	no
Q02817	MUC2_HUMAN	Mucin-2 (MUC-2)	9	no
P50995	ANX11_HUMAN	Annexin A11	9	yes
Q6UXB8	PI16_HUMAN	Peptidase inhibitor 16 (PI-16)	9	no
A0A075B6J9	LV218_HUMAN	Immunoglobulin lambda variable 2-18	9	no
Q9H4K1	RIBC2_HUMAN	RIB43A-like with coiled-coils protein 2	9	no
Q8NI99	ANGL6_HUMAN	Angiopoietin-related protein 6	9	no
P27487	DPP4_HUMAN	Dipeptidyl peptidase 4 (ADABP)	9	no
Q8IZF2	AGRF5_HUMAN	Adhesion G protein-coupled receptor F5	9	no
Q13093	PAFA_HUMAN	Platelet-activating factor acetylhydrolase	9	no
O14672	ADA10_HUMAN	Disintegrin and metalloproteinase domain-containing protein 10 (ADAM 10)	9	no
Q6UX71	PXDC2_HUMAN	Plexin domain-containing protein 2	9	no
O15391	TYY2_HUMAN	Transcription factor YY2	9	no
Q9BUN1	MENT_HUMAN	Protein MENT	9	no
Q8NBP7	PCSK9_HUMAN	Proprotein convertase subtilisin/kexin type 9	9	no
Q9Y6Z7	COL10_HUMAN	Collectin-10	9	no
A0A0C4DH67	KV108_HUMAN	Immunoglobulin kappa variable 1-8	9	no
P55056	APOC4_HUMAN	Apolipoprotein C-IV	9	no
A0A0C4DH34	HV428_HUMAN	Immunoglobulin heavy variable 4-28	9	no
P98161	PKD1_HUMAN	Polycystin-1 (PC1)	10	no
Q02818	NUCB1_HUMAN	Nucleobindin-1 (CALNUC)	10	no
P02458	CO2A1_HUMAN	Collagen alpha-1(II) chain	10	no
P21333	FLNA_HUMAN	Filamin-A (FLN-A)	10	yes
Q86SQ4	AGRG6_HUMAN	Adhesion G-protein coupled receptor G6	10	no
A0A0C4DH36	HV338_HUMAN	Probable non-functional immunoglobulin heavy variable 3-38	10	no
P08123	CO1A2_HUMAN	Collagen alpha-2(I) chain	10	no
Q96RW7	HMCN1_HUMAN	Hemicentin-1 (Fibulin-6)	10	no
P02786	TFR1_HUMAN	Transferrin receptor protein 1	10	yes
Q9HDC9	APMAP_HUMAN	Adipocyte plasma membrane-associated protein	10	no
P01130	LDLR_HUMAN	Low-density lipoprotein receptor (LDL receptor)	10	no
P02656	APOC3_HUMAN	Apolipoprotein C-III	10	no
Q9ULI3	HEG1_HUMAN	Protein HEG homolog 1	10	no
P02452	CO1A1_HUMAN	Collagen alpha-1(I) chain	10	no

## Sheet: Top10_GO_terms
Cluster	Go code	Top10 GO term	Count	%	p-value	Bonferroni adj p-value	Genes
I	GO:0005576	extracellular region	109	77.305	2.73826e-75	5.14793e-73	FHR4_HUMAN, PDIA1_HUMAN, CO7_HUMAN, CATG_HUMAN, PHLD_HUMAN, SNED1_HUMAN, HV226_HUMAN, SPP24_HUMAN, APOA5_HUMAN, DOPO_HUMAN, F13A_HUMAN, PRG2_HUMAN, NOE1_HUMAN, CO4B_HUMAN, CFAD_HUMAN, CO8B_HUMAN, CD14_HUMAN, ELNE_HUMAN, MMP2_HUMAN, SODE_HUMAN, FBLN1_HUMAN, FA11_HUMAN, PON3_HUMAN, PROZ_HUMAN, PROC_HUMAN, C163A_HUMAN, SFPA2_HUMAN, A1BG_HUMAN, IGHG4_HUMAN, NT2NR_HUMAN, F13B_HUMAN, TGFB1_HUMAN, LV136…
	GO:0005615	extracellular space	86	60.9929	2.0376e-53	3.83068e-51	FHR4_HUMAN, CO4A_HUMAN, APOA1_HUMAN, NRP1_HUMAN, CO8A_HUMAN, CO7_HUMAN, ALS_HUMAN, CATG_HUMAN, PHLD_HUMAN, C1RL_HUMAN, APOA5_HUMAN, HGFL_HUMAN, IC1_HUMAN, TIMP1_HUMAN, DOPO_HUMAN, F13A_HUMAN, NOE1_HUMAN, CO4B_HUMAN, LBP_HUMAN, CFAD_HUMAN, CO8B_HUMAN, CD14_HUMAN, ELNE_HUMAN, MMP2_HUMAN, SODE_HUMAN, APOA4_HUMAN, FBLN1_HUMAN, KAIN_HUMAN, FA11_HUMAN, PLMN_HUMAN, PON3_HUMAN, TETN_HUMAN, PROP_HUMAN, LM…
	GO:0070062	extracellular exosome	84	59.5745	9.33046e-45	1.75413e-42	CO4A_HUMAN, PDIA1_HUMAN, APOA1_HUMAN, CO8A_HUMAN, GANAB_HUMAN, LV321_HUMAN, CO7_HUMAN, ALS_HUMAN, CATG_HUMAN, PHLD_HUMAN, C1RL_HUMAN, SEPP1_HUMAN, IC1_HUMAN, TIMP1_HUMAN, PRG2_HUMAN, CO4B_HUMAN, GNPTG_HUMAN, LBP_HUMAN, CFAD_HUMAN, CO8B_HUMAN, CD14_HUMAN, ELNE_HUMAN, ITIH2_HUMAN, CNTN1_HUMAN, SODE_HUMAN, PTPRS_HUMAN, APOA4_HUMAN, GPV_HUMAN, FBLN1_HUMAN, PDCD6_HUMAN, KAIN_HUMAN, FA11_HUMAN, PLMN_HU…
	GO:0005886	plasma membrane	58	41.1348	0.000212687	0.0392004	CO4A_HUMAN, PDIA1_HUMAN, APOA1_HUMAN, NRP1_HUMAN, CADH5_HUMAN, CO8A_HUMAN, HV692_HUMAN, LV321_HUMAN, CO7_HUMAN, ALS_HUMAN, CATG_HUMAN, HV226_HUMAN, HV124_HUMAN, CO4B_HUMAN, CO8B_HUMAN, CD14_HUMAN, MMP2_HUMAN, CNTN1_HUMAN, PTPRS_HUMAN, GPV_HUMAN, FA11_HUMAN, PLMN_HUMAN, LMAN2_HUMAN, GELS_HUMAN, HRG_HUMAN, C163A_HUMAN, A1BG_HUMAN, IGHG4_HUMAN, NT2NR_HUMAN, TGFB1_HUMAN, LV136_HUMAN, CR2_HUMAN, ITB2_…
	GO:0072562	blood microparticle	31	21.9858	2.17065e-36	4.08082e-34	ITIH1_HUMAN, A1BG_HUMAN, IGHG4_HUMAN, CO4A_HUMAN, APOA1_HUMAN, TGFB1_HUMAN, CO8A_HUMAN, LV321_HUMAN, CFAH_HUMAN, C1RL_HUMAN, IC1_HUMAN, APOA2_HUMAN, F13A_HUMAN, CO4B_HUMAN, CFAB_HUMAN, CO8G_HUMAN, KVD33_HUMAN, A1AG2_HUMAN, ITIH2_HUMAN, FHR1_HUMAN, APOA4_HUMAN, PLMN_HUMAN, HBD_HUMAN, CO9_HUMAN, VTNC_HUMAN, GELS_HUMAN, AMBP_HUMAN, HRG_HUMAN
	GO:0062023	collagen-containing extracellular matrix	31	21.9858	1.50416e-23	2.82782e-21	ITIH1_HUMAN, A1BG_HUMAN, APOA1_HUMAN, TGFB1_HUMAN, CATG_HUMAN, APOH_HUMAN, SPP24_HUMAN, MMRN1_HUMAN, SAP_HUMAN, HGFL_HUMAN, IC1_HUMAN, F13A_HUMAN, MMP9_HUMAN, PRG2_HUMAN, PEDF_HUMAN, FA12_HUMAN, ELNE_HUMAN, A1AG2_HUMAN, MMP2_HUMAN, ITIH2_HUMAN, SODE_HUMAN, APOA4_HUMAN, FBLN1_HUMAN, PLMN_HUMAN, TETN_HUMAN, PROP_HUMAN, VTNC_HUMAN, AMBP_HUMAN, FBLN3_HUMAN, FA7_HUMAN, HRG_HUMAN
	GO:0005788	endoplasmic reticulum lumen	23	16.3121	2.19995e-16	4.17444e-14	CO4B_HUMAN, CO4A_HUMAN, PDIA1_HUMAN, APOA1_HUMAN, IBP3_HUMAN, HEP2_HUMAN, ITIH2_HUMAN, GANAB_HUMAN, APOA4_HUMAN, ZPI_HUMAN, CNPY3_HUMAN, SPP24_HUMAN, APOA5_HUMAN, PROP_HUMAN, IC1_HUMAN, TIMP1_HUMAN, ATS13_HUMAN, PROC_HUMAN, PROZ_HUMAN, FA7_HUMAN, APOA2_HUMAN
	GO:0009986	cell surface	17	12.0567	9.299e-06	0.00174669	LBP_HUMAN, NT2NR_HUMAN, ANTR1_HUMAN, CADH5_HUMAN, TGFB1_HUMAN, CD109_HUMAN, ELNE_HUMAN, ITB2_HUMAN, ITA2_HUMAN, APOA4_HUMAN, MPRI_HUMAN, PLMN_HUMAN, APOH_HUMAN, LMAN2_HUMAN, ATS13_HUMAN, AMBP_HUMAN, HRG_HUMAN
	GO:0034364	high-density lipoprotein particle	11	7.80142	6.15946e-16	1.25233e-13	APOC1_HUMAN, LCAT_HUMAN, PLTP_HUMAN, SAA1_HUMAN, APOA1_HUMAN, APOA5_HUMAN, APOH_HUMAN, CETP_HUMAN, APOA2_HUMAN, APOA4_HUMAN
	GO:0031093	platelet alpha granule lumen	11	7.80142	2.68287e-11	5.04379e-09	A1BG_HUMAN, PLMN_HUMAN, MMRN1_HUMAN, IGF2_HUMAN, TGFB1_HUMAN, CFAD_HUMAN, IC1_HUMAN, TIMP1_HUMAN, A1AG2_HUMAN, F13A_HUMAN, HRG_HUMAN
II	GO:0005576	extracellular region	75	78.125	5.08958e-52	8.4996e-50	PIP_HUMAN, MASP2_HUMAN, FCN3_HUMAN, CO6A1_HUMAN, KV112_HUMAN, CO4A1_HUMAN, KV139_HUMAN, LV151_HUMAN, C1QB_HUMAN, LAMB1_HUMAN, LV469_HUMAN, LV301_HUMAN, LAMC1_HUMAN, HV118_HUMAN, KV230_HUMAN, KV105_HUMAN, SRGN_HUMAN, PTPRZ_HUMAN, LV147_HUMAN, IGLC3_HUMAN, BGH3_HUMAN, LAMA2_HUMAN, HBA_HUMAN, FIBB_HUMAN, HV320_HUMAN, HMCN2_HUMAN, CD9_HUMAN, HV307_HUMAN, LV746_HUMAN, TFPI1_HUMAN, KV116_HUMAN, KVD15_H…
	GO:0005886	plasma membrane	59	61.4583	2.90159e-12	4.84562e-10	PKHL1_HUMAN, KV112_HUMAN, KV139_HUMAN, LV151_HUMAN, MUC1_HUMAN, LV469_HUMAN, LV301_HUMAN, HV118_HUMAN, GOLM1_HUMAN, KV230_HUMAN, KV105_HUMAN, PTPRZ_HUMAN, LV147_HUMAN, IGLC3_HUMAN, MARCO_HUMAN, BGH3_HUMAN, GP1BB_HUMAN, FIBB_HUMAN, HV320_HUMAN, HMCN2_HUMAN, CD9_HUMAN, HV307_HUMAN, LV746_HUMAN, TFPI1_HUMAN, KV116_HUMAN, KVD15_HUMAN, LV140_HUMAN, CEMIP_HUMAN, GP1BA_HUMAN, HV601_HUMAN, NOTC3_HUMAN, H…
	GO:0005615	extracellular space	48	50	1.44594e-24	2.41472e-22	PKHL1_HUMAN, PIP_HUMAN, MASP2_HUMAN, KRT35_HUMAN, FCN3_HUMAN, GP1BA_HUMAN, CO4A1_HUMAN, CPMD8_HUMAN, A4_HUMAN, KT33B_HUMAN, PTX3_HUMAN, LAMB1_HUMAN, MUC1_HUMAN, LAMC1_HUMAN, CO6A3_HUMAN, IGLC7_HUMAN, HLAH_HUMAN, GOLM1_HUMAN, SRGN_HUMAN, KRT81_HUMAN, IGLC3_HUMAN, SDCB1_HUMAN, BGH3_HUMAN, HBA_HUMAN, A2MG_HUMAN, FIBB_HUMAN, PLF4_HUMAN, FIBG_HUMAN, CD9_HUMAN, TFPI1_HUMAN, RELN_HUMAN, HV330_HUMAN, HPT…
	GO:0070062	extracellular exosome	41	42.7083	3.62757e-15	6.11844e-13	PIP_HUMAN, MASP2_HUMAN, KRT35_HUMAN, GP1BA_HUMAN, CO6A1_HUMAN, KV139_HUMAN, LV151_HUMAN, A4_HUMAN, KT33B_HUMAN, LAMB1_HUMAN, CD44_HUMAN, MUC1_HUMAN, LAMC1_HUMAN, CO6A3_HUMAN, IGLC7_HUMAN, KV230_HUMAN, ICAM3_HUMAN, KV105_HUMAN, K1H2_HUMAN, KRT36_HUMAN, ITIH4_HUMAN, IGLC3_HUMAN, SDCB1_HUMAN, BGH3_HUMAN, HBA_HUMAN, A2MG_HUMAN, PCYOX_HUMAN, FIBB_HUMAN, FIBG_HUMAN, CD9_HUMAN, HV307_HUMAN, HPTR_HUMAN, …
	GO:0019814	immunoglobulin complex	29	30.2083	1.01934e-34	1.70231e-32	KV112_HUMAN, KV139_HUMAN, LV151_HUMAN, HV601_HUMAN, HV70D_HUMAN, KV127_HUMAN, LV539_HUMAN, LV469_HUMAN, LV301_HUMAN, HV118_HUMAN, HV373_HUMAN, KV230_HUMAN, KV105_HUMAN, LV552_HUMAN, HV461_HUMAN, LV147_HUMAN, LV545_HUMAN, KVD08_HUMAN, A2MG_HUMAN, KV401_HUMAN, HV320_HUMAN, HV307_HUMAN, LV746_HUMAN, HV330_HUMAN, KV116_HUMAN, KVD15_HUMAN, KV106_HUMAN, LV140_HUMAN, KJ01_HUMAN
	GO:0062023	collagen-containing extracellular matrix	22	22.9167	4.39719e-17	7.3433e-15	FCN3_HUMAN, CO6A1_HUMAN, CO4A1_HUMAN, MARCO_HUMAN, LAMA2_HUMAN, BGH3_HUMAN, A2MG_HUMAN, C1QB_HUMAN, LAMB1_HUMAN, FIBB_HUMAN, PLF4_HUMAN, FIBG_HUMAN, LAMC1_HUMAN, HMCN2_HUMAN, CO6A3_HUMAN, NID1_HUMAN, CO3A1_HUMAN, CO6A2_HUMAN, COIA1_HUMAN, ITIH4_HUMAN, ANGP1_HUMAN
	GO:0072562	blood microparticle	21	21.875	3.14734e-24	5.25606e-22	LV147_HUMAN, IGLC3_HUMAN, FCN3_HUMAN, KV139_HUMAN, SDCB1_HUMAN, HBA_HUMAN, A2MG_HUMAN, C1QB_HUMAN, FIBB_HUMAN, FIBG_HUMAN, KV401_HUMAN, HV307_HUMAN, HPTR_HUMAN, STOM_HUMAN, HPT_HUMAN, KV230_HUMAN, KV105_HUMAN, CD5L_HUMAN, ITIH4_HUMAN
	GO:0005788	endoplasmic reticulum lumen	11	11.4583	1.94549e-06	0.000324845	CO6A3_HUMAN, CO6A1_HUMAN, CO4A1_HUMAN, GOLM1_HUMAN, CO3A1_HUMAN, A4_HUMAN, CO6A2_HUMAN, COIA1_HUMAN, LAMB1_HUMAN, FIBG_HUMAN, LAMC1_HUMAN
	GO:0005604	basement membrane	9	9.375	1.45574e-08	2.43108e-06	HMCN2_HUMAN, CO6A1_HUMAN, CO4A1_HUMAN, NID1_HUMAN, LAMA2_HUMAN, BGH3_HUMAN, COIA1_HUMAN, LAMB1_HUMAN, LAMC1_HUMAN
	GO:0005581	collagen trimer	9	9.375	2.16818e-08	3.62085e-06	FCN3_HUMAN, CO6A3_HUMAN, CO6A1_HUMAN, CO4A1_HUMAN, MARCO_HUMAN, CO3A1_HUMAN, C1QB_HUMAN, CO6A2_HUMAN, COIA1_HUMAN
III	GO:0070062	extracellular exosome	138	64.7887	3.60909e-83	1.33536e-80	EVPL_HUMAN, CATD_HUMAN, KPRP_HUMAN, MAL2_HUMAN, FABP5_HUMAN, DESP_HUMAN, PSA5_HUMAN, G3P_HUMAN, HORN_HUMAN, PSAL_HUMAN, K1C15_HUMAN, ACTB_HUMAN, AHNK_HUMAN, FLNB_HUMAN, CBPM_HUMAN, TGM1_HUMAN, CALL3_HUMAN, SAHH_HUMAN, A2ML1_HUMAN, RB11A_HUMAN, KPYM_HUMAN, CAPG_HUMAN, EIF3I_HUMAN, BIP_HUMAN, K2C78_HUMAN, CATA_HUMAN, LEG7_HUMAN, TERA_HUMAN, ARPC4_HUMAN, NPC2_HUMAN, RAB14_HUMAN, LDHA_HUMAN, TBB4B_HU…
	GO:0005829	cytosol	113	53.0516	7.81929e-17	4.10783e-14	EVPL_HUMAN, CATD_HUMAN, K2C80_HUMAN, FABP5_HUMAN, PSA5_HUMAN, G3P_HUMAN, K1C15_HUMAN, ACTB_HUMAN, AHNK_HUMAN, FLNB_HUMAN, TGM1_HUMAN, SAHH_HUMAN, EMD_HUMAN, SAPL1_HUMAN, RB11A_HUMAN, KPYM_HUMAN, EIF3I_HUMAN, BIP_HUMAN, K2C78_HUMAN, CATA_HUMAN, TERA_HUMAN, ARPC4_HUMAN, RAB14_HUMAN, LDHA_HUMAN, TBB4B_HUMAN, MYL6B_HUMAN, K1H1_HUMAN, ACTY_HUMAN, BLMH_HUMAN, K1C13_HUMAN, K1C23_HUMAN, LX12B_HUMAN, CAN1…
	GO:0005737	cytoplasm	106	49.7653	8.24158e-12	3.0494e-09	EVPL_HUMAN, EPIPL_HUMAN, KPRP_HUMAN, K2C80_HUMAN, FABP5_HUMAN, DESP_HUMAN, PSA5_HUMAN, G3P_HUMAN, HORN_HUMAN, PSAL_HUMAN, ACTB_HUMAN, AHNK_HUMAN, FLNB_HUMAN, CALL3_HUMAN, LMTD1_HUMAN, EMD_HUMAN, KPYM_HUMAN, CAPG_HUMAN, BIP_HUMAN, CATA_HUMAN, LEG7_HUMAN, TERA_HUMAN, ARPC4_HUMAN, LDHA_HUMAN, TBB4B_HUMAN, ACTY_HUMAN, BLMH_HUMAN, SNX4_HUMAN, CAN1_HUMAN, DSC3_HUMAN, HS71A_HUMAN, ARGI1_HUMAN, PLEC_HUMA…
	GO:0005634	nucleus	101	47.4178	8.63234e-09	3.19396e-06	PKP1_HUMAN, IDE_HUMAN, EF1A1_HUMAN, ZN878_HUMAN, NOTC1_HUMAN, XRCC5_HUMAN, FABP5_HUMAN, DESP_HUMAN, ANXA4_HUMAN, PSA5_HUMAN, K2C5_HUMAN, DSG1_HUMAN, G3P_HUMAN, HORN_HUMAN, K1C15_HUMAN, ANXA1_HUMAN, ACTB_HUMAN, AHNK_HUMAN, 1433Z_HUMAN, SAHH_HUMAN, RS3_HUMAN, TPIS_HUMAN, FILA_HUMAN, VDAC2_HUMAN, H4_HUMAN, PLAK_HUMAN, PCBP3_HUMAN, HS90A_HUMAN, H2A1B_HUMAN, LMNA_HUMAN, KPYM_HUMAN, CASPE_HUMAN, CAPG_H…
	GO:0016020	membrane	85	39.9061	1.61619e-06	0.000597812	EVPL_HUMAN, EF1A1_HUMAN, EPIPL_HUMAN, DSC1_HUMAN, NOTC1_HUMAN, XRCC5_HUMAN, MAL2_HUMAN, CLH1_HUMAN, LOXE3_HUMAN, K2C5_HUMAN, G3P_HUMAN, ITB1_HUMAN, PSAL_HUMAN, ACTB_HUMAN, AHNK_HUMAN, TGM1_HUMAN, FLNB_HUMAN, CBPM_HUMAN, PUR6_HUMAN, MYH14_HUMAN, SORCN_HUMAN, EMD_HUMAN, RS3_HUMAN, SAPL1_HUMAN, VDAC2_HUMAN, PEPL_HUMAN, H4_HUMAN, PLAK_HUMAN, HS90A_HUMAN, FA5_HUMAN, BIP_HUMAN, PRDX6_HUMAN, CATA_HUMAN,…
	GO:0005576	extracellular region	76	35.6808	4.01831e-22	1.48677e-19	CATD_HUMAN, EF1A1_HUMAN, NOTC1_HUMAN, DPP2_HUMAN, XRCC5_HUMAN, KLK5_HUMAN, FABP5_HUMAN, PSA5_HUMAN, HORN_HUMAN, CATH_HUMAN, LYPD3_HUMAN, ANXA1_HUMAN, CBPM_HUMAN, SAPL1_HUMAN, TBA4A_HUMAN, H4_HUMAN, PLAK_HUMAN, CATL2_HUMAN, A2ML1_HUMAN, HS90A_HUMAN, KPYM_HUMAN, FA5_HUMAN, TARSH_HUMAN, PRDX6_HUMAN, CATA_HUMAN, IL36G_HUMAN, TERA_HUMAN, NPC2_HUMAN, LY66C_HUMAN, SLPI_HUMAN, ACPH_HUMAN, TBB4B_HUMAN, CD…
	GO:0005615	extracellular space	58	27.23	3.49076e-15	1.27343e-12	CATD_HUMAN, WFD12_HUMAN, IDE_HUMAN, EF1A1_HUMAN, KLK5_HUMAN, FABP5_HUMAN, CATH_HUMAN, LYPD3_HUMAN, PSAL_HUMAN, ANXA1_HUMAN, ACTB_HUMAN, S10AE_HUMAN, CBPM_HUMAN, 1433Z_HUMAN, TPIS_HUMAN, SAPL1_HUMAN, CATL2_HUMAN, A2ML1_HUMAN, FA5_HUMAN, TARSH_HUMAN, PRDX6_HUMAN, K2C78_HUMAN, CATA_HUMAN, LEG7_HUMAN, IL36G_HUMAN, SLUR2_HUMAN, SPA12_HUMAN, CLIC1_HUMAN, NPC2_HUMAN, SLPI_HUMAN, K1H1_HUMAN, KLK7_HUMAN, …
	GO:0001533	cornified envelope	31	14.554	5.59918e-45	2.0717e-42	PKP1_HUMAN, EVPL_HUMAN, CDSN_HUMAN, KLK7_HUMAN, DSC1_HUMAN, DESP_HUMAN, CAN1_HUMAN, DSC3_HUMAN, HORN_HUMAN, DSG1_HUMAN, ANXA1_HUMAN, PKP3_HUMAN, INVO_HUMAN, CYTM_HUMAN, K1C10_HUMAN, TGM1_HUMAN, SPR1B_HUMAN, FILA2_HUMAN, LORI_HUMAN, FILA_HUMAN, PEPL_HUMAN, PLAK_HUMAN, K2C1B_HUMAN, CASPE_HUMAN, K1C17_HUMAN, SPB5_HUMAN, ANXA2_HUMAN, HSPB1_HUMAN, SPB12_HUMAN, K1C14_HUMAN, SPR2E_HUMAN
	GO:0032991	protein-containing complex	29	13.615	2.07841e-10	7.69013e-08	H4_HUMAN, XRCC5_HUMAN, SNX4_HUMAN, 1433T_HUMAN, CLH1_HUMAN, HS90A_HUMAN, RB11A_HUMAN, BIP_HUMAN, VINC_HUMAN, CATA_HUMAN, HS71A_HUMAN, TERA_HUMAN, HNRPU_HUMAN, ACTB_HUMAN, LY66C_HUMAN, ACTN4_HUMAN
	GO:0005856	cytoskeleton	26	12.2066	9.74045e-10	3.60397e-07	EVPL_HUMAN, TBB4B_HUMAN, K1H1_HUMAN, EPIPL_HUMAN, K1C23_HUMAN, K1C13_HUMAN, DESP_HUMAN, G3P_HUMAN, K1C15_HUMAN, ACTB_HUMAN, K1C10_HUMAN, TPM3_HUMAN, ARP3_HUMAN, K1C12_HUMAN, TBA4A_HUMAN, PEPL_HUMAN, PLAK_HUMAN, K2C1B_HUMAN, S10A9_HUMAN, RAB10_HUMAN, VINC_HUMAN, K1C17_HUMAN, PROF1_HUMAN, HSPB1_HUMAN, K1C14_HUMAN
IV	GO:0005576	extracellular region	75	76.5306	7.44975e-51	1.10256e-48	IGLL5_HUMAN, SPB3_HUMAN, CERU_HUMAN, FIBA_HUMAN, HV315_HUMAN, FRIH_HUMAN, HV145_HUMAN, ECM1_HUMAN, HV64D_HUMAN, IGLC2_HUMAN, FA9_HUMAN, S100P_HUMAN, HV69D_HUMAN, A1AT_HUMAN, ANT3_HUMAN, LV861_HUMAN, IGHG3_HUMAN, KNG1_HUMAN, MASP1_HUMAN, SAMP_HUMAN, C4BPA_HUMAN, C1QA_HUMAN, C1R_HUMAN, HV364_HUMAN, FETUA_HUMAN, KLKB1_HUMAN, HV335_HUMAN, CHLE_HUMAN, HEMO_HUMAN, THRB_HUMAN, KVD20_HUMAN, HV343_HUMAN, …
	GO:0070062	extracellular exosome	64	65.3061	1.95984e-37	2.90056e-35	IGLL5_HUMAN, SPB3_HUMAN, CERU_HUMAN, K2C6A_HUMAN, FIBA_HUMAN, FRIH_HUMAN, ECM1_HUMAN, IGLC2_HUMAN, FA9_HUMAN, S100P_HUMAN, A1AT_HUMAN, ANT3_HUMAN, IGHG3_HUMAN, KNG1_HUMAN, SAMP_HUMAN, C1R_HUMAN, PRDX2_HUMAN, FETUA_HUMAN, KLKB1_HUMAN, HEMO_HUMAN, RAB8A_HUMAN, THRB_HUMAN, B2MG_HUMAN, IGHA1_HUMAN, IGJ_HUMAN, HV323_HUMAN, IGHM_HUMAN, K2C3_HUMAN, VTDB_HUMAN, K2C75_HUMAN, A2GL_HUMAN, PROS_HUMAN, IPSP_H…
	GO:0005615	extracellular space	53	54.0816	3.08472e-29	4.56538e-27	SPB3_HUMAN, CERU_HUMAN, FIBA_HUMAN, ECM1_HUMAN, IGLC2_HUMAN, FA9_HUMAN, A1AT_HUMAN, ANT3_HUMAN, IGHG3_HUMAN, KNG1_HUMAN, MASP1_HUMAN, SAMP_HUMAN, C4BPA_HUMAN, IGD_HUMAN, C1R_HUMAN, FETUA_HUMAN, KLKB1_HUMAN, CHLE_HUMAN, HEMO_HUMAN, THRB_HUMAN, B2MG_HUMAN, IGHA1_HUMAN, IGJ_HUMAN, HV323_HUMAN, HV313_HUMAN, IGHM_HUMAN, VTDB_HUMAN, C4BPB_HUMAN, A2GL_HUMAN, PROS_HUMAN, IPSP_HUMAN, A2AP_HUMAN, TRFE_HUMA…
	GO:0005886	plasma membrane	53	54.0816	2.26375e-08	3.35034e-06	SPB3_HUMAN, CERU_HUMAN, FIBA_HUMAN, HV315_HUMAN, HV145_HUMAN, HV64D_HUMAN, IGLC2_HUMAN, FA9_HUMAN, HV69D_HUMAN, ANT3_HUMAN, LV861_HUMAN, IGHG3_HUMAN, KNG1_HUMAN, C4BPA_HUMAN, IGD_HUMAN, HV364_HUMAN, KLKB1_HUMAN, HV335_HUMAN, CHLE_HUMAN, RAB8A_HUMAN, THRB_HUMAN, KVD20_HUMAN, HV343_HUMAN, B2MG_HUMAN, LV316_HUMAN, IGHA1_HUMAN, HV323_HUMAN, HV313_HUMAN, IGHM_HUMAN, LV949_HUMAN, LV657_HUMAN, C4BPB_HUM…
	GO:0072562	blood microparticle	35	35.7143	1.85419e-49	2.74421e-47	CERU_HUMAN, FIBA_HUMAN, IGHA1_HUMAN, IGJ_HUMAN, HV323_HUMAN, HV313_HUMAN, IGHM_HUMAN, VTDB_HUMAN, IGLC2_HUMAN, PROS_HUMAN, A2AP_HUMAN, TRFE_HUMAN, LG3BP_HUMAN, KV320_HUMAN, AFAM_HUMAN, ANT3_HUMAN, HSP76_HUMAN, C1QC_HUMAN, IGHG3_HUMAN, IGKC_HUMAN, AACT_HUMAN, KNG1_HUMAN, SAMP_HUMAN, C4BPA_HUMAN, CO3_HUMAN, C1R_HUMAN, C1S_HUMAN, FETUA_HUMAN, CHLE_HUMAN, CPN2_HUMAN, FINC_HUMAN, HEMO_HUMAN, APOL1_HUM…
	GO:0019814	immunoglobulin complex	27	27.551	4.54981e-31	6.73372e-29	HV343_HUMAN, LV316_HUMAN, HV323_HUMAN, HV313_HUMAN, HV315_HUMAN, LV949_HUMAN, IGHM_HUMAN, HV145_HUMAN, HV64D_HUMAN, LV657_HUMAN, HV5X1_HUMAN, HV69D_HUMAN, KV37_HUMAN, LV319_HUMAN, KV621_HUMAN, KV320_HUMAN, HV349_HUMAN, LV861_HUMAN, LV310_HUMAN, IGHG3_HUMAN, KVD21_HUMAN, HV309_HUMAN, IGD_HUMAN, HV364_HUMAN, HV335_HUMAN, KVD20_HUMAN, KVD30_HUMAN
	GO:0062023	collagen-containing extracellular matrix	18	18.3673	2.64297e-12	3.91164e-10	ANT3_HUMAN, A1AT_HUMAN, C1QC_HUMAN, FIBA_HUMAN, AACT_HUMAN, KNG1_HUMAN, SAMP_HUMAN, ECM1_HUMAN, C1QA_HUMAN, FA9_HUMAN, IPSP_HUMAN, A2AP_HUMAN, FETUA_HUMAN, LG3BP_HUMAN, FINC_HUMAN, HEMO_HUMAN, THRB_HUMAN, LRC15_HUMAN
	GO:0005788	endoplasmic reticulum lumen	15	15.3061	2.56957e-10	3.80297e-08	ANT3_HUMAN, A1AT_HUMAN, CERU_HUMAN, B2MG_HUMAN, FIBA_HUMAN, KNG1_HUMAN, CO3_HUMAN, FA9_HUMAN, FETUA_HUMAN, TRFE_HUMAN, CHLE_HUMAN, FINC_HUMAN, APOL1_HUMAN, THRB_HUMAN, ALBU_HUMAN
	GO:0031093	platelet alpha granule lumen	9	9.18367	9.81253e-10	1.45225e-07	A1AT_HUMAN, A2AP_HUMAN, FETUA_HUMAN, FIBA_HUMAN, AACT_HUMAN, KNG1_HUMAN, FINC_HUMAN, ALBU_HUMAN, PROS_HUMAN
	GO:0045095	keratin filament	7	7.14286	6.95973e-06	0.00102951	K2C6B_HUMAN, K2C6A_HUMAN, KRT84_HUMAN, K2C3_HUMAN, K1C16_HUMAN, KR111_HUMAN, K2C75_HUMAN
V	GO:0005576	extracellular region	32	91.4286	9.55071e-27	1.08878e-24	VWF_HUMAN, SRCRL_HUMAN, PON1_HUMAN, APOB_HUMAN, DYH9_HUMAN, FBN1_HUMAN, PRG4_HUMAN, MBL2_HUMAN, CAMP_HUMAN, TSP4_HUMAN, APOC2_HUMAN, LV39_HUMAN, KVD24_HUMAN, TSP1_HUMAN, APOE_HUMAN, IGK_HUMAN, SVEP1_HUMAN, COMP_HUMAN, FCN2_HUMAN, TENA_HUMAN, DEF1_HUMAN, LV325_HUMAN, ADIPO_HUMAN, PGCA_HUMAN, SAA4_HUMAN, HBB_HUMAN, COL11_HUMAN, APOD_HUMAN, IGA2_HUMAN, CLUS_HUMAN, APOA_HUMAN
	GO:0005615	extracellular space	28	80	1.28819e-22	1.46854e-20	VWF_HUMAN, SRCRL_HUMAN, HLAB_HUMAN, PON1_HUMAN, APOB_HUMAN, FBN1_HUMAN, PRG4_HUMAN, MBL2_HUMAN, CAMP_HUMAN, TSP4_HUMAN, APOC2_HUMAN, TSP1_HUMAN, APOE_HUMAN, SVEP1_HUMAN, APOF_HUMAN, COMP_HUMAN, FCN2_HUMAN, TENA_HUMAN, DEF1_HUMAN, PODXL_HUMAN, ADIPO_HUMAN, PGCA_HUMAN, HBB_HUMAN, COL11_HUMAN, APOD_HUMAN, CLUS_HUMAN, APOA_HUMAN
	GO:0070062	extracellular exosome	17	48.5714	1.04034e-07	1.18598e-05	VWF_HUMAN, FCN2_HUMAN, COMP_HUMAN, HLAB_HUMAN, DEF1_HUMAN, PON1_HUMAN, APOB_HUMAN, PODXL_HUMAN, CAMP_HUMAN, HBB_HUMAN, SAA4_HUMAN, TSP4_HUMAN, APOD_HUMAN, CLUS_HUMAN, TSP1_HUMAN, APOE_HUMAN
	GO:0062023	collagen-containing extracellular matrix	15	42.8571	4.585e-16	5.06262e-14	VWF_HUMAN, FCN2_HUMAN, COMP_HUMAN, TENA_HUMAN, SRCRL_HUMAN, DEF1_HUMAN, PRG4_HUMAN, FBN1_HUMAN, PGCA_HUMAN, ADIPO_HUMAN, TSP4_HUMAN, CLUS_HUMAN, TSP1_HUMAN, APOE_HUMAN
	GO:0072562	blood microparticle	6	17.1429	4.02022e-06	0.000458201	FCN2_HUMAN, HBB_HUMAN, CLUS_HUMAN, PON1_HUMAN, LV325_HUMAN, APOE_HUMAN
	GO:0031012	extracellular matrix	6	17.1429	2.92801e-05	0.00333242	VWF_HUMAN, COMP_HUMAN, SRCRL_HUMAN, FBN1_HUMAN, TSP1_HUMAN, APOE_HUMAN
	GO:0034364	high-density lipoprotein particle	5	14.2857	8.67762e-08	9.89244e-06	APOF_HUMAN, SAA4_HUMAN, PON1_HUMAN, APOC2_HUMAN, APOE_HUMAN
	GO:0019814	immunoglobulin complex	5	14.2857	0.00027356	0.0307087	IGA2_HUMAN, LV325_HUMAN, LV39_HUMAN, KVD24_HUMAN, IGK_HUMAN
	GO:0034362	low-density lipoprotein particle	4	11.4286	2.20395e-06	0.000251219	APOF_HUMAN, APOC2_HUMAN, APOB_HUMAN, APOE_HUMAN
	GO:0034363	intermediate-density lipoprotein particle	3	8.57143	2.58677e-05	0.00294462	APOC2_HUMAN, APOB_HUMAN, APOE_HUMAN
VI	GO:0005576	extracellular region	15	71.4286	8.64117e-10	6.04882e-08	LV743_HUMAN, LTBP1_HUMAN, PGBM_HUMAN, TENX_HUMAN, CO2_HUMAN, S10A7_HUMAN, ANGT_HUMAN, NCAM1_HUMAN, LV223_HUMAN, IGHG2_HUMAN, FA10_HUMAN, HV372_HUMAN, LUM_HUMAN, PERM_HUMAN
	GO:0005615	extracellular space	12	57.1429	2.32058e-07	1.6244e-05	AMPN_HUMAN, S10A7_HUMAN, ANGT_HUMAN, PGBM_HUMAN, LYAM3_HUMAN, IGHG2_HUMAN, FA10_HUMAN, TENX_HUMAN, CO2_HUMAN, LUM_HUMAN, PERM_HUMAN
	GO:0070062	extracellular exosome	10	47.619	0.000107173	0.00747442	AMPN_HUMAN, ANGT_HUMAN, PGBM_HUMAN, PTPRJ_HUMAN, IGHG2_HUMAN, TENX_HUMAN, CO2_HUMAN, NCHL1_HUMAN, LUM_HUMAN, PERM_HUMAN
	GO:0062023	collagen-containing extracellular matrix	7	33.3333	1.24226e-06	8.69543e-05	S10A7_HUMAN, ANGT_HUMAN, NCAM1_HUMAN, LTBP1_HUMAN, PGBM_HUMAN, TENX_HUMAN, LUM_HUMAN
	GO:0009897	external side of plasma membrane	5	23.8095	0.000577248	0.039613	AMPN_HUMAN, NCAM1_HUMAN, LYAM3_HUMAN, FA10_HUMAN
	GO:0005796	Golgi lumen	4	19.0476	0.000149655	0.0104219	PGBM_HUMAN, FA10_HUMAN, LUM_HUMAN
VII	GO:0005576	extracellular region	10	58.8235	1.4125e-05	0.000804808	VITRN_HUMAN, CAD13_HUMAN, FCG3B_HUMAN, POSTN_HUMAN, SHBG_HUMAN, CXCL7_HUMAN, IL1AP_HUMAN, HPSE_HUMAN, CBG_HUMAN
	GO:0070062	extracellular exosome	8	47.0588	0.000794476	0.0442923	VCAM1_HUMAN, CAD13_HUMAN, FCG3B_HUMAN, SHBG_HUMAN, K2C6C_HUMAN, K1C19_HUMAN, CBG_HUMAN
VIII	GO:0005615	extracellular space	13	72.2222	1.06968e-09	7.05989e-08	K1C9_HUMAN, KT33A_HUMAN, KRT83_HUMAN, CYTA_HUMAN, FSTL1_HUMAN, KRT34_HUMAN, FCN1_HUMAN, ZA2G_HUMAN, DCD_HUMAN, K22E_HUMAN, K2C1_HUMAN, UBB_HUMAN
	GO:0070062	extracellular exosome	9	50	0.000178689	0.0117253	K1C9_HUMAN, TGM3_HUMAN, ITB3_HUMAN, FSTL1_HUMAN, ZA2G_HUMAN, DCD_HUMAN, K22E_HUMAN, UBB_HUMAN, K2C1_HUMAN
	GO:0045095	keratin filament	6	33.3333	1.30595e-08	8.61926e-07	K1C9_HUMAN, KRT83_HUMAN, KRA23_HUMAN, KRT82_HUMAN, K22E_HUMAN, K2C1_HUMAN
	GO:0005856	cytoskeleton	6	33.3333	8.69981e-05	0.00572567	K1C9_HUMAN, KT33A_HUMAN, FAK1_HUMAN, KRT34_HUMAN, K2C1_HUMAN
	GO:0005882	intermediate filament	5	27.7778	3.89921e-06	0.000257315	K1C9_HUMAN, KT33A_HUMAN, KRT34_HUMAN, K22E_HUMAN
IX	GO:0005576	extracellular region	18	56.25	3.29499e-09	4.31644e-07	SPRL1_HUMAN, MENT_HUMAN, KV108_HUMAN, ASPN_HUMAN, PCSK9_HUMAN, SFTPD_HUMAN, ANTR2_HUMAN, PZP_HUMAN, HV428_HUMAN, PAFA_HUMAN, APOC4_HUMAN, INHBC_HUMAN, MUC2_HUMAN, PI16_HUMAN, COL10_HUMAN, PLXB1_HUMAN, LV218_HUMAN, DPP4_HUMAN
	GO:0005615	extracellular space	12	37.5	4.61226e-05	0.00602399	LYAM1_HUMAN, SPRL1_HUMAN, INHBC_HUMAN, ANGL6_HUMAN, MUC2_HUMAN, EZRI_HUMAN, PI16_HUMAN, COL10_HUMAN, PCSK9_HUMAN, ASPN_HUMAN, SFTPD_HUMAN, PZP_HUMAN
	GO:0062023	collagen-containing extracellular matrix	6	18.75	0.000248086	0.0319807	SPRL1_HUMAN, ANGL6_HUMAN, ANX11_HUMAN, MUC2_HUMAN, ASPN_HUMAN, PZP_HUMAN
X	GO:0005576	extracellular region	10	71.4286	1.20778e-06	0.000106279	APOC3_HUMAN, TFR1_HUMAN, HMCN1_HUMAN, CO1A1_HUMAN, FLNA_HUMAN, CO1A2_HUMAN, NUCB1_HUMAN, HEG1_HUMAN, HV338_HUMAN, CO2A1_HUMAN
	GO:0062023	collagen-containing extracellular matrix	5	35.7143	7.39252e-05	0.00648454	APOC3_HUMAN, HMCN1_HUMAN, CO1A1_HUMAN, CO1A2_HUMAN, CO2A1_HUMAN
	GO:0009986	cell surface	5	35.7143	0.000578466	0.049645	LDLR_HUMAN, AGRG6_HUMAN, TFR1_HUMAN, APMAP_HUMAN, PKD1_HUMAN
