# Supplementary material for: Molecular Evaluation of Different Enrichment Methods for Extracellular Vesicles from Healthy Subjects’ Biobanked Serum
Source: Int J Mol Sci. 2026 Jan 15;27(2):892. doi: 10.3390/ijms27020892 (PMC12842214; doi:10.3390/ijms27020892)
Supplement: Supplementary file 1 [file ijms-27-00892-s001.zip › Supplementary_File_S3.xlsx]

## Sheet: All_miRNAs_>5x (2)
miRNA	P1_UC	P2_UC	P3_UC	P1_ES	P2_ES	P3_ES	P1_i35	P2_i35	P3_i35	P1_i70	P2_i70	P3_i70	P1_ER	P2_ER
hsa-let-7a-5p	2731	4891	1824	10485	9525	6004	1277	1121	2727	1273	1655	2307	22272	22707
hsa-let-7b-5p	888	2860	1013	3282	6337	2135	636	1014	1556	647	810	1207	15085	10404
hsa-let-7i-5p	441	1454	326	1618	1912	1175	168	267	488	221	299	417	2984	3290
hsa-miR-16-5p	2269	11355	989	7720	11199	7557	186	315	552	301	522	690	2240	2781
hsa-let-7f-5p	988	1722	577	3854	2836	2496	195	185	629	236	408	428	3968	2467
hsa-miR-3184-3p	374	1787	622	775	3069	672	28	98	81	18	33	79	3067	2319
hsa-miR-423-5p	374	1787	622	775	3069	672	28	98	81	18	33	79	3067	2319
hsa-miR-126-3p	1463	1959	461	2279	1508	2186	77	59	163	101	214	202	3078	1929
hsa-let-7g-5p	724	1404	419	2551	2192	2058	113	183	398	183	346	389	1683	1282
hsa-miR-26a-5p	747	1486	313	844	968	1623	29	40	82	26	87	91	2417	1048
hsa-miR-320a-3p	375	1563	251	718	2832	587	21	74	53	25	35	43	880	558
hsa-let-7c-5p	52	77	31	143	88	74	33	31	73	41	39	46	685	518
hsa-miR-191-5p	351	819	240	976	1054	844	9	17	37	19	35	30	1156	503
hsa-let-7e-5p	69	92	86	104	118	54	20	18	34	18	19	24	372	330
hsa-let-7d-5p	221	431	164	636	807	589	43	64	118	44	84	96	476	315
hsa-miR-151a-5p	11	15	9	40	22	18	NA	NA	6	NA	6	NA	231	261
hsa-miR-139-5p	28	37	14	39	30	51	NA	NA	9	NA	NA	9	171	253
hsa-miR-486-3p	458	2944	468	1397	5413	2147	27	67	70	5	54	95	607	245
hsa-miR-486-5p	458	2944	468	1397	5413	2147	27	67	70	5	54	95	607	245
hsa-miR-98-5p	76	151	49	206	215	139	31	26	45	29	40	74	292	232
hsa-miR-26b-5p	264	429	78	495	420	670	19	24	61	24	47	50	434	219
hsa-miR-93-5p	244	744	161	963	1324	1065	18	48	57	41	44	66	578	204
hsa-miR-122-5p	890	883	468	4117	1400	1161	256	127	330	244	135	97	135	154
hsa-miR-122b-3p	890	883	468	4117	1400	1161	256	127	330	244	135	97	135	154
hsa-miR-126-5p	508	631	108	577	432	673	15	29	51	49	50	82	594	142
hsa-miR-320b	15	148	21	48	163	38	7	NA	6	NA	6	NA	136	132
hsa-miR-142-3p	12	30	5	35	24	55	NA	NA	15	NA	NA	NA	80	119
hsa-miR-30d-5p	112	458	82	159	384	326	NA	8	NA	NA	7	11	334	112
hsa-miR-185-5p	161	540	111	414	863	541	NA	22	15	8	16	15	175	109
hsa-miR-155-5p	20	30	10	17	34	36	NA	NA	10	NA	NA	5	137	105
hsa-miR-342-3p	31	50	15	43	65	77	NA	NA	5	NA	NA	NA	73	79
hsa-let-7b-3p	NA	7	NA	12	NA	NA	NA	NA	NA	NA	NA	NA	94	75
hsa-miR-432-5p	11	16	9	12	22	10	NA	NA	NA	NA	6	5	128	74
hsa-miR-223-3p	24	24	5	56	23	53	NA	NA	NA	NA	NA	NA	106	59
hsa-miR-30a-3p	25	34	5	57	39	52	NA	NA	9	NA	NA	NA	102	57
hsa-miR-30e-5p	124	620	90	220	414	571	NA	NA	10	NA	8	9	163	49
hsa-miR-142-5p	52	141	20	85	64	141	NA	5	5	NA	NA	NA	63	43
hsa-miR-382-5p	18	13	NA	29	10	9	NA	NA	7	NA	NA	NA	99	40
hsa-miR-320c	NA	38	5	NA	38	6	NA	NA	NA	NA	NA	NA	39	38
hsa-miR-150-5p	11	31	9	23	22	49	NA	NA	NA	NA	NA	NA	56	36
hsa-miR-451a	22	141	11	50	71	162	NA	NA	NA	NA	NA	NA	34	36
hsa-miR-30a-5p	70	178	40	80	111	169	NA	NA	NA	NA	NA	NA	104	35
hsa-miR-744-5p	17	26	14	36	57	30	NA	NA	NA	NA	NA	NA	59	33
hsa-miR-24-3p	38	59	15	54	56	43	NA	NA	5	NA	6	8	24	33
hsa-miR-103a-3p	94	474	110	230	576	406	7	13	18	10	25	29	113	29
hsa-miR-103b	94	474	110	230	576	406	7	13	18	10	25	29	113	29
hsa-miR-151b	NA	NA	NA	6	NA	NA	NA	NA	NA	NA	NA	NA	30	29
hsa-miR-335-5p	60	169	24	96	59	85	NA	NA	NA	NA	NA	NA	104	26
hsa-miR-143-3p	33	73	16	48	50	66	NA	NA	NA	NA	NA	NA	90	25
hsa-miR-30e-3p	9	12	6	33	15	14	NA	NA	NA	NA	NA	NA	72	25
hsa-miR-652-3p	8	25	15	18	32	21	NA	NA	5	NA	NA	8	30	23
hsa-miR-10a-5p	51	93	26	25	57	68	NA	NA	NA	NA	NA	5	150	22
hsa-miR-181a-5p	18	87	12	24	47	53	NA	NA	NA	NA	6	NA	39	19
hsa-miR-342-5p	NA	NA	NA	5	NA	NA	NA	NA	NA	NA	NA	NA	10	19
hsa-miR-4510	NA	NA	NA	NA	NA	NA	NA	NA	NA	NA	NA	NA	12	18
hsa-miR-130a-3p	16	101	11	44	66	33	NA	NA	NA	NA	NA	NA	29	16
hsa-miR-628-3p	NA	5	NA	9	9	NA	NA	NA	NA	NA	NA	NA	21	15
hsa-miR-17-5p	NA	NA	NA	NA	8	5	NA	NA	NA	NA	NA	NA	18	15
hsa-miR-877-5p	NA	NA	NA	NA	NA	NA	NA	NA	NA	NA	NA	NA	17	15
hsa-miR-184	8	5	5	18	18	6	NA	20	5	8	NA	9	91	14
hsa-miR-199a-3p	NA	14	NA	NA	NA	NA	NA	NA	NA	NA	NA	NA	NA	14
hsa-miR-92a-3p	12	196	30	39	140	100	NA	NA	NA	NA	NA	NA	59	13
hsa-miR-629-5p	10	38	NA	9	37	13	NA	NA	NA	NA	NA	NA	19	13
hsa-miR-483-5p	21	16	5	12	33	12	NA	NA	NA	NA	NA	NA	22	12
hsa-miR-7-5p	14	70	7	63	76	41	NA	13	NA	NA	NA	NA	182	11
hsa-miR-425-5p	17	57	22	31	59	62	NA	NA	NA	NA	6	NA	47	11
hsa-miR-324-5p	5	9	NA	5	6	NA	NA	NA	NA	NA	NA	NA	24	11
hsa-miR-20a-5p	33	78	14	55	110	126	NA	NA	6	NA	6	NA	15	11
hsa-miR-3138	NA	NA	NA	NA	NA	NA	NA	NA	NA	NA	NA	NA	5	11
hsa-miR-320d	NA	NA	NA	NA	NA	NA	NA	NA	NA	NA	NA	NA	NA	11
hsa-miR-130b-3p	7	56	11	25	61	28	NA	NA	NA	NA	NA	NA	24	10
hsa-miR-15b-5p	26	116	10	47	82	89	NA	NA	NA	NA	NA	NA	15	10
hsa-miR-1307-3p	8	21	9	7	13	16	NA	NA	NA	NA	NA	NA	13	10
hsa-miR-182-5p	NA	7	NA	21	14	12	NA	NA	NA	NA	NA	NA	6	10
hsa-miR-2110	NA	21	5	5	22	8	NA	NA	NA	NA	NA	NA	6	10
hsa-miR-197-3p	NA	NA	NA	NA	NA	5	NA	NA	NA	NA	NA	NA	6	10
hsa-miR-4433a-5p	19	14	8	9	23	16	NA	NA	NA	NA	NA	5	20	9
hsa-miR-4433b-3p	19	14	8	9	23	16	NA	NA	NA	NA	NA	5	20	9
hsa-miR-139-3p	NA	5	6	NA	9	NA	NA	NA	NA	NA	NA	NA	18	9
hsa-miR-21-5p	12	49	7	11	25	39	NA	NA	NA	NA	NA	NA	13	9
hsa-miR-95-3p	NA	6	NA	7	NA	NA	NA	NA	NA	NA	NA	NA	11	9
hsa-miR-151a-3p	NA	11	NA	11	13	NA	NA	NA	NA	NA	NA	NA	14	8
hsa-miR-1180-3p	NA	14	NA	NA	13	NA	NA	NA	NA	NA	NA	NA	6	8
hsa-miR-28-5p	NA	NA	NA	NA	NA	NA	NA	NA	NA	NA	NA	NA	NA	8
hsa-miR-28-3p	8	13	5	20	15	6	NA	NA	NA	NA	NA	NA	35	7
hsa-miR-339-3p	NA	19	NA	6	15	7	NA	NA	NA	NA	NA	NA	16	7
hsa-miR-10b-5p	14	32	5	15	14	23	NA	NA	NA	NA	NA	NA	12	7
hsa-miR-6134	NA	NA	NA	NA	NA	NA	12	NA	NA	NA	NA	NA	6	7
hsa-miR-574-5p	NA	NA	NA	NA	NA	NA	NA	NA	NA	NA	NA	NA	16	6
hsa-miR-4732-5p	NA	20	NA	16	41	6	NA	NA	5	NA	NA	NA	15	6
hsa-miR-361-5p	17	33	5	7	28	16	NA	NA	NA	NA	NA	NA	13	6
hsa-miR-29b-3p	NA	6	NA	7	NA	16	NA	NA	NA	NA	NA	NA	11	6
hsa-miR-181b-5p	NA	10	NA	NA	NA	11	NA	NA	NA	NA	NA	NA	9	6
hsa-miR-505-5p	NA	NA	NA	5	8	8	NA	NA	NA	NA	NA	NA	9	6
hsa-miR-18a-5p	NA	NA	NA	5	5	9	NA	NA	NA	NA	NA	NA	NA	6
hsa-miR-106b-5p	NA	5	NA	NA	6	6	NA	NA	NA	NA	NA	NA	NA	6
hsa-miR-4484	NA	NA	NA	NA	NA	NA	NA	NA	NA	NA	NA	NA	NA	6
hsa-miR-3529-3p	6	28	7	32	40	18	NA	NA	NA	NA	NA	NA	86	5
hsa-miR-29a-3p	18	84	NA	17	29	58	NA	NA	NA	NA	NA	NA	18	5
hsa-miR-27a-3p	NA	5	NA	NA	NA	NA	NA	NA	NA	NA	NA	NA	10	5
hsa-miR-3074-5p	NA	11	NA	7	NA	NA	NA	NA	NA	NA	NA	NA	5	5
hsa-miR-203a-3p	NA	NA	NA	NA	NA	NA	NA	NA	NA	NA	NA	NA	5	5
hsa-miR-203b-5p	NA	NA	NA	NA	NA	NA	NA	NA	NA	NA	NA	NA	5	5
hsa-miR-421	NA	13	NA	10	15	10	NA	NA	NA	NA	NA	NA	NA	5
hsa-miR-199b-3p	NA	6	NA	6	6	NA	NA	NA	NA	NA	NA	NA	NA	5
hsa-miR-30c-5p	NA	NA	NA	NA	5	NA	NA	NA	NA	NA	NA	NA	NA	5
hsa-miR-22-3p	NA	10	NA	NA	NA	NA	NA	NA	NA	NA	NA	NA	NA	5
hsa-miR-150-3p	NA	NA	NA	NA	NA	NA	NA	NA	NA	NA	NA	NA	NA	5
hsa-miR-224-5p	NA	NA	NA	NA	NA	NA	NA	NA	NA	NA	NA	NA	NA	5
hsa-miR-409-3p	NA	NA	NA	9	NA	6	NA	NA	NA	NA	NA	NA	28	NA
hsa-miR-425-3p	6	13	8	6	11	11	NA	NA	NA	NA	NA	NA	15	NA
hsa-miR-23a-3p	NA	7	NA	NA	5	NA	NA	NA	NA	NA	NA	NA	14	NA
hsa-miR-29c-3p	5	20	NA	7	8	12	NA	NA	NA	NA	NA	NA	13	NA
hsa-miR-484	NA	NA	NA	NA	NA	NA	NA	NA	NA	NA	NA	NA	11	NA
hsa-miR-223-5p	13	17	7	18	24	26	NA	NA	NA	NA	NA	NA	9	NA
hsa-miR-125a-5p	7	NA	NA	9	8	NA	NA	NA	NA	NA	NA	NA	9	NA
hsa-miR-193a-5p	10	23	9	14	35	15	NA	NA	NA	NA	NA	NA	7	NA
hsa-miR-107	6	15	5	11	31	9	NA	NA	NA	NA	NA	NA	7	NA
hsa-let-7d-3p	NA	NA	NA	NA	NA	NA	NA	NA	NA	NA	NA	NA	7	NA
hsa-miR-214-5p	NA	NA	NA	NA	NA	NA	NA	NA	NA	NA	NA	NA	7	NA
hsa-miR-3120-3p	NA	NA	NA	NA	NA	NA	NA	NA	NA	NA	NA	NA	7	NA
hsa-miR-485-5p	NA	NA	NA	NA	NA	NA	NA	NA	NA	NA	NA	NA	7	NA
hsa-miR-20b-5p	18	52	5	64	92	75	NA	NA	NA	NA	NA	NA	6	NA
hsa-miR-221-3p	NA	NA	NA	NA	5	10	NA	NA	NA	NA	NA	NA	6	NA
hsa-miR-424-5p	NA	6	NA	NA	8	6	NA	NA	NA	NA	NA	NA	6	NA
hsa-miR-99a-5p	14	14	10	NA	5	6	NA	NA	NA	NA	NA	NA	6	NA
hsa-miR-23b-3p	NA	NA	NA	7	NA	6	NA	NA	NA	NA	NA	NA	6	NA
hsa-miR-625-5p	NA	NA	NA	NA	NA	6	NA	NA	NA	NA	NA	NA	6	NA
hsa-miR-206	5	NA	NA	NA	NA	NA	NA	NA	NA	NA	NA	NA	6	NA
hsa-miR-137-3p	NA	NA	NA	NA	NA	NA	NA	NA	NA	NA	NA	NA	6	NA
hsa-miR-532-5p	9	22	6	16	29	17	NA	NA	NA	NA	NA	NA	5	NA
hsa-miR-154-5p	NA	NA	NA	NA	NA	6	NA	NA	NA	NA	NA	NA	5	NA
hsa-miR-12136	NA	NA	NA	NA	NA	NA	NA	NA	NA	NA	NA	NA	5	NA
hsa-miR-1228-5p	NA	NA	NA	NA	NA	NA	NA	NA	NA	NA	NA	NA	5	NA
hsa-miR-128-3p	NA	NA	NA	NA	NA	NA	NA	NA	NA	NA	NA	NA	5	NA
hsa-miR-1287-5p	NA	NA	NA	NA	NA	NA	NA	NA	NA	NA	NA	NA	5	NA
hsa-miR-30c-2-3p	NA	NA	NA	NA	NA	NA	NA	NA	NA	NA	NA	NA	5	NA
hsa-miR-3614-5p	NA	NA	NA	NA	NA	NA	NA	NA	NA	NA	NA	NA	5	NA
hsa-miR-4516	NA	NA	NA	NA	NA	NA	NA	NA	NA	NA	NA	NA	5	NA
hsa-miR-6721-5p	NA	NA	NA	NA	NA	NA	NA	NA	NA	NA	NA	NA	5	NA
hsa-miR-1-3p	NA	6	5	14	22	65	NA	28	15	19	7	7	NA	NA
hsa-miR-4259	NA	12	NA	11	8	13	6	9	7	7	6	6	NA	NA
hsa-miR-6894-3p	5	NA	NA	7	14	6	NA	NA	NA	9	11	NA	NA	NA
hsa-miR-6894-5p	NA	NA	NA	7	14	6	NA	NA	NA	9	11	NA	NA	NA
hsa-miR-3178	NA	NA	NA	NA	NA	NA	NA	NA	12	NA	NA	NA	NA	NA
hsa-miR-100-5p	8	22	8	NA	6	11	NA	14	NA	NA	NA	NA	NA	NA
hsa-miR-31-5p	NA	NA	NA	NA	NA	8	NA	7	NA	NA	NA	NA	NA	NA
hsa-miR-144-3p	5	22	NA	15	33	51	NA	NA	NA	NA	NA	NA	NA	NA
hsa-miR-15a-5p	16	76	NA	14	41	40	NA	NA	NA	NA	NA	NA	NA	NA
hsa-miR-25-3p	7	31	NA	6	33	35	NA	NA	NA	NA	NA	NA	NA	NA
hsa-miR-660-5p	13	81	10	15	40	30	NA	NA	NA	NA	NA	NA	NA	NA
hsa-miR-195-5p	NA	20	NA	14	31	18	NA	NA	NA	NA	NA	NA	NA	NA
hsa-miR-140-3p	8	17	NA	NA	14	15	NA	NA	NA	NA	NA	NA	NA	NA
hsa-miR-99b-5p	10	16	7	6	10	15	NA	NA	NA	NA	NA	NA	NA	NA
hsa-miR-17-3p	NA	5	NA	NA	NA	9	NA	NA	NA	NA	NA	NA	NA	NA
hsa-miR-374a-5p	NA	NA	NA	NA	6	7	NA	NA	NA	NA	NA	NA	NA	NA
hsa-miR-30b-5p	NA	NA	NA	NA	NA	6	NA	NA	NA	NA	NA	NA	NA	NA
hsa-miR-92b-3p	NA	NA	NA	NA	NA	6	NA	NA	NA	NA	NA	NA	NA	NA
hsa-miR-378a-3p	NA	14	NA	9	21	5	NA	NA	NA	NA	NA	NA	NA	NA
hsa-miR-375-3p	NA	43	NA	8	19	5	NA	NA	NA	NA	NA	NA	NA	NA
hsa-miR-210-3p	NA	NA	NA	NA	5	5	NA	NA	NA	NA	NA	NA	NA	NA
hsa-miR-127-3p	NA	NA	NA	NA	NA	5	NA	NA	NA	NA	NA	NA	NA	NA
hsa-miR-5010-5p	NA	NA	NA	NA	14	NA	NA	NA	NA	NA	NA	NA	NA	NA
hsa-miR-1908-5p	NA	6	NA	9	12	NA	NA	NA	NA	NA	NA	NA	NA	NA
hsa-miR-6734-5p	NA	NA	NA	NA	8	NA	NA	NA	NA	NA	NA	NA	NA	NA
hsa-miR-1301-3p	NA	NA	NA	NA	7	NA	NA	NA	NA	NA	NA	NA	NA	NA
hsa-miR-497-5p	NA	NA	NA	NA	7	NA	NA	NA	NA	NA	NA	NA	NA	NA
hsa-miR-93-3p	NA	5	NA	NA	6	NA	NA	NA	NA	NA	NA	NA	NA	NA
hsa-miR-376c-3p	NA	10	NA	NA	5	NA	NA	NA	NA	NA	NA	NA	NA	NA
hsa-miR-664a-5p	NA	NA	NA	NA	5	NA	NA	NA	NA	NA	NA	NA	NA	NA
hsa-miR-3615	NA	20	NA	7	NA	NA	NA	NA	NA	NA	NA	NA	NA	NA
hsa-miR-6750-5p	NA	NA	NA	6	NA	NA	NA	NA	NA	NA	NA	NA	NA	NA
hsa-miR-340-5p	NA	NA	NA	5	NA	NA	NA	NA	NA	NA	NA	NA	NA	NA
hsa-miR-181a-2-3p	NA	NA	5	NA	NA	NA	NA	NA	NA	NA	NA	NA	NA	NA

## Sheet: miRNAs_identified_all_methods
miRNA	P1_UC	P2_UC	P3_UC	P1_ES	P2_ES	P3_ES	P1_i35	P2_i35	P3_i35	P1_i70	P2_i70	P3_i70	P1_ER	P2_ER
hsa-let-7a-5p	2731	4891	1824	10485	9525	6004	1277	1121	2727	1273	1655	2307	22272	22707
hsa-let-7b-5p	888	2860	1013	3282	6337	2135	636	1014	1556	647	810	1207	15085	10404
hsa-let-7i-5p	441	1454	326	1618	1912	1175	168	267	488	221	299	417	2984	3290
hsa-miR-16-5p	2269	11355	989	7720	11199	7557	186	315	552	301	522	690	2240	2781
hsa-let-7f-5p	988	1722	577	3854	2836	2496	195	185	629	236	408	428	3968	2467
hsa-miR-3184-3p	374	1787	622	775	3069	672	28	98	81	18	33	79	3067	2319
hsa-miR-423-5p	374	1787	622	775	3069	672	28	98	81	18	33	79	3067	2319
hsa-miR-126-3p	1463	1959	461	2279	1508	2186	77	59	163	101	214	202	3078	1929
hsa-let-7g-5p	724	1404	419	2551	2192	2058	113	183	398	183	346	389	1683	1282
hsa-miR-26a-5p	747	1486	313	844	968	1623	29	40	82	26	87	91	2417	1048
hsa-miR-320a-3p	375	1563	251	718	2832	587	21	74	53	25	35	43	880	558
hsa-let-7c-5p	52	77	31	143	88	74	33	31	73	41	39	46	685	518
hsa-miR-191-5p	351	819	240	976	1054	844	9	17	37	19	35	30	1156	503
hsa-let-7e-5p	69	92	86	104	118	54	20	18	34	18	19	24	372	330
hsa-let-7d-5p	221	431	164	636	807	589	43	64	118	44	84	96	476	315
hsa-miR-151a-5p	11	15	9	40	22	18	NA	NA	6	NA	6	NA	231	261
hsa-miR-139-5p	28	37	14	39	30	51	NA	NA	9	NA	NA	9	171	253
hsa-miR-486-3p	458	2944	468	1397	5413	2147	27	67	70	5	54	95	607	245
hsa-miR-486-5p	458	2944	468	1397	5413	2147	27	67	70	5	54	95	607	245
hsa-miR-98-5p	76	151	49	206	215	139	31	26	45	29	40	74	292	232
hsa-miR-26b-5p	264	429	78	495	420	670	19	24	61	24	47	50	434	219
hsa-miR-93-5p	244	744	161	963	1324	1065	18	48	57	41	44	66	578	204
hsa-miR-122-5p	890	883	468	4117	1400	1161	256	127	330	244	135	97	135	154
hsa-miR-122b-3p	890	883	468	4117	1400	1161	256	127	330	244	135	97	135	154
hsa-miR-126-5p	508	631	108	577	432	673	15	29	51	49	50	82	594	142
hsa-miR-103a-3p	94	474	110	230	576	406	7	13	18	10	25	29	113	29
hsa-miR-103b	94	474	110	230	576	406	7	13	18	10	25	29	113	29

## Sheet: Top100_EVPedia
Mature name	miRBase accession	Identification number
hsa-miR-451a	MIMAT0001631	433
hsa-miR-1268a	MIMAT0005922	429
hsa-miR-940	MIMAT0004983	399
hsa-miR-1207-5p	MIMAT0005871	396
hsa-miR-1225-5p	MIMAT0005572	385
hsa-miR-1202	MIMAT0005865	377
hsa-miR-638	MIMAT0003308	371
hsa-miR-1915-3p	MIMAT0007892	356
hsa-miR-483-5p	MIMAT0004761	348
hsa-miR-671-5p	MIMAT0003880	299
hsa-miR-1246	MIMAT0005898	294
hsa-miR-630	MIMAT0003299	284
hsa-miR-1228-3p	MIMAT0005583	258
hsa-miR-188-5p	MIMAT0000457	257
hsa-miR-939-5p	MIMAT0004982	230
hsa-miR-223-3p	MIMAT0000280	212
hsa-miR-21-5p	MIMAT0000076	210
hsa-miR-324-3p	MIMAT0000762	208
hsa-miR-575	MIMAT0003240	205
hsa-miR-1299	MIMAT0005887	201
hsa-miR-1234-3p	MIMAT0005589	200
hsa-miR-584-5p	MIMAT0003249	194
hsa-miR-320d	MIMAT0006764	186
hsa-miR-16-5p	MIMAT0000069	178
hsa-miR-320c	MIMAT0005793	176
hsa-miR-181d-5p	MIMAT0002821	161
hsa-miR-1238-3p	MIMAT0005593	151
hsa-miR-191-3p	MIMAT0001618	148
hsa-miR-574-5p	MIMAT0004795	140
hsa-miR-1290	MIMAT0005880	137
hsa-miR-4281	MIMAT0016907	137
hsa-miR-2861	MIMAT0013802	136
hsa-miR-3656	MIMAT0018076	136
hsa-miR-3960	MIMAT0019337	136
hsa-miR-144-3p	MIMAT0000436	135
hsa-miR-4516	MIMAT0019053	133
hsa-miR-4530	MIMAT0019069	132
hsa-miR-3141	MIMAT0015010	131
hsa-miR-4270	MIMAT0016900	131
hsa-miR-3665	MIMAT0018087	130
hsa-miR-4466	MIMAT0018993	128
hsa-miR-3162-5p	MIMAT0015036	126
hsa-miR-4298	MIMAT0016852	126
hsa-miR-4459	MIMAT0018981	126
hsa-miR-126-3p	MIMAT0000445	125
hsa-miR-760	MIMAT0004957	123
hsa-miR-1287-5p	MIMAT0005878	122
hsa-miR-142-3p	MIMAT0000434	122
hsa-miR-4442	MIMAT0018960	121
hsa-miR-762	MIMAT0010313	121
hsa-let-7a-5p	MIMAT0000062	119
hsa-miR-4534	MIMAT0019073	119
hsa-miR-765	MIMAT0003945	118
hsa-miR-642b-3p	MIMAT0018444	117
hsa-miR-5703	MIMAT0022496	116
hsa-miR-1275	MIMAT0005929	115
hsa-miR-3648	MIMAT0018068	115
hsa-miR-3679-5p	MIMAT0018104	114
hsa-miR-320a	MIMAT0000510	113
hsa-miR-4788	MIMAT0019958	112
hsa-miR-4669	MIMAT0019749	111
hsa-miR-494-3p	MIMAT0002816	111
hsa-miR-4687-3p	MIMAT0019775	110
hsa-miR-642a-3p	MIMAT0020924	110
hsa-miR-4454	MIMAT0018976	108
hsa-miR-4763-3p	MIMAT0019913	108
hsa-miR-513a-5p	MIMAT0002877	108
hsa-miR-4739	MIMAT0019868	107
hsa-miR-197-5p	MIMAT0022691	106
hsa-miR-3663-3p	MIMAT0018085	106
hsa-miR-23a-3p	MIMAT0000078	103
hsa-miR-4634	MIMAT0019691	102
hsa-miR-3196	MIMAT0015080	99
hsa-miR-5195-3p	MIMAT0021127	99
hsa-miR-654-5p	MIMAT0003330	99
hsa-miR-4443	MIMAT0018961	98
hsa-miR-1260a	MIMAT0005911	96
hsa-miR-1281	MIMAT0005939	95
hsa-miR-1825	MIMAT0006765	95
hsa-miR-5100	MIMAT0022259	92
hsa-let-7b-5p	MIMAT0000063	91
hsa-let-7f-5p	MIMAT0000067	91
hsa-miR-3195	MIMAT0015079	91
hsa-miR-4499	MIMAT0019035	91
hsa-miR-486-5p	MIMAT0002177	87
hsa-miR-595	MIMAT0003263	86
hsa-miR-22-3p	MIMAT0000077	84
hsa-miR-134-5p	MIMAT0000447	83
hsa-miR-3138	MIMAT0015006	83
hsa-miR-4655-3p	MIMAT0019722	83
hsa-miR-181b-5p	MIMAT0000257	82
hsa-miR-4800-5p	MIMAT0019978	79
hsa-miR-1273g-3p	MIMAT0022742	78
hsa-miR-663a	MIMAT0003326	78
hsa-miR-4463	MIMAT0018987	77
hsa-miR-4505	MIMAT0019041	76
hsa-miR-17-5p	MIMAT0000070	75
hsa-miR-4741	MIMAT0019871	73
hsa-miR-32-3p	MIMAT0004505	72
hsa-miR-4271	MIMAT0016901	72

## Sheet: HCA_Clusters
mRNA	Cluster	Top 100-Evpedia
hsa-let-7a-5p	1	Yes
hsa-let-7i-5p	1	No
hsa-miR-223-3p	1	No
hsa-miR-30a-3p	1	No
hsa-miR-7-5p	1	No
hsa-miR-28-3p	1	No
hsa-miR-505-5p	1	No
hsa-miR-3529-3p	1	No
hsa-miR-125a-5p	1	Yes
hsa-let-7f-5p	1	No
hsa-miR-126-3p	1	No
hsa-let-7g-5p	1	No
hsa-miR-26a-5p	1	No
hsa-miR-191-5p	1	No
hsa-let-7d-5p	1	No
hsa-miR-98-5p	1	Yes
hsa-miR-26b-5p	1	Yes
hsa-miR-126-5p	1	No
hsa-miR-30d-5p	1	No
hsa-miR-342-3p	1	No
hsa-miR-150-5p	1	No
hsa-miR-744-5p	1	No
hsa-miR-24-3p	1	Yes
hsa-miR-335-5p	1	Yes
hsa-miR-143-3p	1	Yes
hsa-miR-652-3p	1	No
hsa-miR-10a-5p	1	No
hsa-miR-483-5p	1	No
hsa-miR-425-5p	1	Yes
hsa-miR-1307-3p	1	No
hsa-miR-4433a-5p	1	No
hsa-miR-4433b-3p	1	No
hsa-miR-425-3p	1	No
hsa-miR-29c-3p	1	No
hsa-miR-3184-3p	1	Yes
hsa-miR-423-5p	1	Yes
hsa-miR-320b	1	No
hsa-miR-382-5p	1	No
hsa-miR-320c	1	No
hsa-miR-30e-3p	1	No
hsa-miR-628-3p	1	No
hsa-miR-324-5p	1	No
hsa-miR-139-3p	1	No
hsa-miR-95-3p	1	No
hsa-miR-151a-3p	1	Yes
hsa-miR-339-3p	1	No
hsa-miR-27a-3p	1	Yes
hsa-miR-23a-3p	1	Yes
hsa-let-7b-5p	2	No
hsa-let-7c-5p	2	No
hsa-let-7e-5p	2	Yes
hsa-miR-151a-5p	2	No
hsa-miR-139-5p	2	No
hsa-miR-142-3p	2	No
hsa-miR-155-5p	2	No
hsa-let-7b-3p	2	No
hsa-miR-432-5p	2	No
hsa-miR-151b	2	No
hsa-miR-342-5p	2	No
hsa-miR-4510	2	No
hsa-miR-17-5p	2	No
hsa-miR-877-5p	2	No
hsa-miR-3138	2	No
hsa-miR-197-3p	2	No
hsa-miR-203a-3p	2	No
hsa-miR-203b-5p	2	No
hsa-miR-320d	2	No
hsa-miR-28-5p	2	No
hsa-miR-4484	2	No
hsa-miR-30c-5p	2	No
hsa-miR-150-3p	2	Yes
hsa-miR-224-5p	2	No
hsa-miR-6134	2	No
hsa-miR-16-5p	3	No
hsa-miR-320a-3p	3	No
hsa-miR-486-3p	3	No
hsa-miR-486-5p	3	No
hsa-miR-93-5p	3	No
hsa-miR-185-5p	3	No
hsa-miR-103a-3p	3	No
hsa-miR-103b	3	Yes
hsa-miR-181a-5p	3	Yes
hsa-miR-130a-3p	3	No
hsa-miR-92a-3p	3	No
hsa-miR-629-5p	3	Yes
hsa-miR-130b-3p	3	No
hsa-miR-4732-5p	3	Yes
hsa-miR-361-5p	3	No
hsa-miR-421	3	Yes
hsa-miR-223-5p	3	No
hsa-miR-193a-5p	3	Yes
hsa-miR-107	3	No
hsa-miR-20b-5p	3	No
hsa-miR-424-5p	3	No
hsa-miR-532-5p	3	No
hsa-miR-195-5p	3	No
hsa-miR-378a-3p	3	Yes
hsa-miR-122-5p	3	No
hsa-miR-122b-3p	3	No
hsa-miR-182-5p	3	No
hsa-miR-199b-3p	3	No
hsa-miR-1908-5p	3	No
hsa-miR-30e-5p	3	No
hsa-miR-142-5p	3	No
hsa-miR-451a	3	No
hsa-miR-30a-5p	3	No
hsa-miR-15b-5p	3	No
hsa-miR-21-5p	3	No
hsa-miR-10b-5p	3	No
hsa-miR-29a-3p	3	No
hsa-miR-4259	3	No
hsa-miR-15a-5p	3	No
hsa-miR-25-3p	3	No
hsa-miR-660-5p	3	No
hsa-miR-140-3p	3	No
hsa-miR-99b-5p	3	No
hsa-miR-20a-5p	3	No
hsa-miR-18a-5p	3	No
hsa-miR-106b-5p	3	No
hsa-miR-144-3p	3	No
hsa-miR-374a-5p	3	No
hsa-miR-210-3p	3	No
hsa-miR-184	4	No
hsa-miR-574-5p	4	No
hsa-miR-409-3p	4	No
hsa-miR-484	4	No
hsa-let-7d-3p	4	No
hsa-miR-214-5p	4	No
hsa-miR-3120-3p	4	No
hsa-miR-485-5p	4	No
hsa-miR-206	4	No
hsa-miR-137-3p	4	No
hsa-miR-12136	4	No
hsa-miR-1228-5p	4	No
hsa-miR-128-3p	4	No
hsa-miR-1287-5p	4	No
hsa-miR-30c-2-3p	4	No
hsa-miR-3614-5p	4	No
hsa-miR-4516	4	No
hsa-miR-6721-5p	4	No
hsa-miR-199a-3p	5	No
hsa-miR-3074-5p	5	No
hsa-miR-22-3p	5	No
hsa-miR-3615	5	No
hsa-miR-2110	5	No
hsa-miR-1180-3p	5	No
hsa-miR-375-3p	5	No
hsa-miR-93-3p	5	No
hsa-miR-376c-3p	5	No
hsa-miR-99a-5p	5	No
hsa-miR-100-5p	5	No
hsa-miR-29b-3p	6	No
hsa-miR-181b-5p	6	No
hsa-miR-221-3p	6	No
hsa-miR-625-5p	6	No
hsa-miR-154-5p	6	No
hsa-miR-1-3p	6	No
hsa-miR-31-5p	6	No
hsa-miR-17-3p	6	No
hsa-miR-30b-5p	6	No
hsa-miR-92b-3p	6	No
hsa-miR-127-3p	6	No
hsa-miR-23b-3p	7	No
hsa-miR-6750-5p	7	No
hsa-miR-340-5p	7	No
hsa-miR-6894-3p	8	No
hsa-miR-6894-5p	8	No
hsa-miR-5010-5p	8	No
hsa-miR-6734-5p	8	No
hsa-miR-1301-3p	8	No
hsa-miR-497-5p	8	No
hsa-miR-664a-5p	8	No
hsa-miR-3178	9	No
hsa-miR-181a-2-3p	10	No

## Sheet: Top6_GO_terms
Cluster	Enriched category	GO code	Count	Bonferroni adj p-value	miRNAs
I	Cytoplasm	GO:0005737	33	9.32e-11	hsa-let-7a-5p; hsa-let-7i-5p; hsa-miR-7-5p; hsa-miR-28-3p; hsa-miR-125a-5p; hsa-let-7f-5p; hsa-miR-126-3p; hsa-let-7g-5p; hsa-miR-26a-5p; hsa-miR-191-5p; hsa-let-7d-5p; hsa-miR-98-5p; hsa-miR-26b-5p; hsa-miR-30d-5p; hsa-miR-342-3p; hsa-miR-744-5p; hsa-miR-24-3p; hsa-miR-335-5p; hsa-miR-652-3p; hsa-miR-10a-5p; hsa-miR-425-5p; hsa-miR-1307-3p; hsa-miR-29c-3p; hsa-miR-423-5p; hsa-miR-320b; hsa-miR-3…
	Microvesicle	GO:0072562	40	5.49e-10	hsa-let-7a-5p; hsa-let-7i-5p; hsa-miR-223-3p; hsa-miR-30a-3p; hsa-miR-7-5p; hsa-miR-28-3p; hsa-miR-125a-5p; hsa-let-7f-5p; hsa-miR-126-3p; hsa-let-7g-5p; hsa-miR-26a-5p; hsa-miR-191-5p; hsa-let-7d-5p; hsa-miR-98-5p; hsa-miR-26b-5p; hsa-miR-126-5p; hsa-miR-30d-5p; hsa-miR-342-3p; hsa-miR-150-5p; hsa-miR-744-5p; hsa-miR-24-3p; hsa-miR-143-3p; hsa-miR-652-3p; hsa-miR-10a-5p; hsa-miR-483-5p; hsa-miR-…
	Mitochondrion	GO:0005739	38	5.01e-5	hsa-let-7a-5p; hsa-let-7i-5p; hsa-miR-30a-3p; hsa-miR-7-5p; hsa-miR-28-3p; hsa-miR-505-5p; hsa-miR-125a-5p; hsa-let-7f-5p; hsa-miR-126-3p; hsa-let-7g-5p; hsa-miR-26a-5p; hsa-miR-191-5p; hsa-let-7d-5p; hsa-miR-98-5p; hsa-miR-26b-5p; hsa-miR-30d-5p; hsa-miR-342-3p; hsa-miR-744-5p; hsa-miR-24-3p; hsa-miR-652-3p; hsa-miR-10a-5p; hsa-miR-483-5p; hsa-miR-425-5p; hsa-miR-1307-3p; hsa-miR-425-3p; hsa-miR…
	Exosome	GO:0072562	47	3.80e-14	hsa-let-7a-5p; hsa-let-7i-5p; hsa-miR-223-3p; hsa-miR-30a-3p; hsa-miR-7-5p; hsa-miR-28-3p; hsa-miR-505-5p; hsa-miR-3529-3p; hsa-miR-125a-5p; hsa-let-7f-5p; hsa-miR-126-3p; hsa-let-7g-5p; hsa-miR-26a-5p; hsa-miR-191-5p; hsa-let-7d-5p; hsa-miR-98-5p; hsa-miR-26b-5p; hsa-miR-126-5p; hsa-miR-30d-5p; hsa-miR-342-3p; hsa-miR-150-5p; hsa-miR-744-5p; hsa-miR-24-3p; hsa-miR-335-5p; hsa-miR-143-3p; hsa-miR…
	Circulating	GO:0005576	43	3.80e-14	hsa-let-7a-5p; hsa-let-7i-5p; hsa-miR-223-3p; hsa-miR-30a-3p; hsa-miR-7-5p; hsa-miR-28-3p; hsa-miR-505-5p; hsa-miR-125a-5p; hsa-let-7f-5p; hsa-miR-126-3p; hsa-let-7g-5p; hsa-miR-26a-5p; hsa-miR-191-5p; hsa-let-7d-5p; hsa-miR-98-5p; hsa-miR-26b-5p; hsa-miR-126-5p; hsa-miR-30d-5p; hsa-miR-342-3p; hsa-miR-150-5p; hsa-miR-744-5p; hsa-miR-24-3p; hsa-miR-335-5p; hsa-miR-143-3p; hsa-miR-652-3p; hsa-miR-…
	Nucleolus	GO:0005730	17	3.63e-7	hsa-let-7a-5p; hsa-let-7i-5p; hsa-miR-125a-5p; hsa-let-7f-5p; hsa-let-7g-5p; hsa-miR-26a-5p; hsa-miR-191-5p; hsa-let-7d-5p; hsa-miR-30d-5p; hsa-miR-342-3p; hsa-miR-24-3p; hsa-miR-1307-3p; hsa-miR-425-3p; hsa-miR-324-5p; hsa-miR-151a-3p; hsa-miR-27a-3p; hsa-miR-23a-3p
	Nucleus	GO:0005634	34	2.38e-8	hsa-let-7a-5p; hsa-let-7i-5p; hsa-miR-7-5p; hsa-miR-28-3p; hsa-miR-125a-5p; hsa-let-7f-5p; hsa-miR-126-3p; hsa-let-7g-5p; hsa-miR-26a-5p; hsa-miR-191-5p; hsa-let-7d-5p; hsa-miR-98-5p; hsa-miR-26b-5p; hsa-miR-30d-5p; hsa-miR-342-3p; hsa-miR-744-5p; hsa-miR-24-3p; hsa-miR-335-5p; hsa-miR-143-3p; hsa-miR-652-3p; hsa-miR-10a-5p; hsa-miR-425-5p; hsa-miR-1307-3p; hsa-miR-29c-3p; hsa-miR-423-5p; hsa-miR…
	Extracellular vesicle	GO:1903561	16	16	hsa-miR-125a-5p; hsa-miR-126-3p; hsa-let-7g-5p; hsa-miR-191-5p; hsa-miR-26b-5p; hsa-miR-30d-5p; hsa-miR-150-5p; hsa-miR-744-5p; hsa-miR-143-3p; hsa-miR-652-3p; hsa-miR-10a-5p; hsa-miR-1307-3p; hsa-miR-425-3p; hsa-miR-151a-3p; hsa-miR-27a-3p; hsa-miR-23a-3p
II	Circulating	GO:0005576	22	2.12e-6	hsa-let-7b-5p; hsa-let-7c-5p; hsa-let-7e-5p; hsa-miR-151a-5p; hsa-miR-139-5p; hsa-miR-142-3p; hsa-miR-155-5p; hsa-let-7b-3p; hsa-miR-432-5p; hsa-miR-151b; hsa-miR-342-5p; hsa-miR-17-5p; hsa-miR-877-5p; hsa-miR-3138; hsa-miR-197-3p; hsa-miR-203a-3p; hsa-miR-320d; hsa-miR-28-5p; hsa-miR-4484; hsa-miR-30c-5p; hsa-miR-150-3p; hsa-miR-224-5p
	Exosome	GO:0072562	15	3.14e-5	hsa-let-7b-5p; hsa-let-7c-5p; hsa-let-7e-5p; hsa-miR-151a-5p; hsa-miR-139-5p; hsa-miR-142-3p; hsa-miR-155-5p; hsa-miR-432-5p; hsa-miR-17-5p; hsa-miR-877-5p; hsa-miR-197-3p; hsa-miR-203a-3p; hsa-miR-28-5p; hsa-miR-30c-5p; hsa-miR-224-5p
	Cytoplasm	GO:0005737	13	8.17e-5	hsa-let-7b-5p; hsa-let-7c-5p; hsa-let-7e-5p; hsa-miR-151a-5p; hsa-miR-342-5p; hsa-miR-17-5p; hsa-miR-877-5p; hsa-miR-197-3p; hsa-miR-203a-3p; hsa-miR-320d; hsa-miR-28-5p; hsa-miR-30c-5p; hsa-miR-224-5p
	Mitochondrion	GO:0005739	15	5.38e-4	hsa-let-7b-5p; hsa-let-7c-5p; hsa-let-7e-5p; hsa-miR-151a-5p; hsa-miR-139-5p; hsa-miR-155-5p; hsa-let-7b-3p; hsa-miR-432-5p; hsa-miR-342-5p; hsa-miR-17-5p; hsa-miR-877-5p; hsa-miR-197-3p; hsa-miR-28-5p; hsa-miR-30c-5p; hsa-miR-224-5p
	Nucleus	GO:0005634	15	7.39e-4	hsa-let-7b-5p; hsa-let-7c-5p; hsa-let-7e-5p; hsa-miR-151a-5p; hsa-miR-139-5p; hsa-miR-155-5p; hsa-miR-342-5p; hsa-miR-17-5p; hsa-miR-877-5p; hsa-miR-197-3p; hsa-miR-203a-3p; hsa-miR-320d; hsa-miR-28-5p; hsa-miR-30c-5p; hsa-miR-224-5p
	bone marrow specific	-	2	0.0011292	hsa-miR-155-5p; hsa-miR-342-5p
	Cerebrospinal fluid specific	-	4	0.0011292	hsa-miR-3138; hsa-miR-4484; hsa-miR-150-3p; hsa-miR-6134
	Extracellular vesicle	GO:1903561	6	0.0065547	hsa-let-7b-5p; hsa-let-7c-5p; hsa-let-7e-5p; hsa-miR-17-5p; hsa-miR-877-5p; hsa-miR-197-3p
	Microvesicle	GO:0072562	13	0.0076846	hsa-let-7b-5p; hsa-let-7c-5p; hsa-let-7e-5p; hsa-miR-139-5p; hsa-miR-142-3p; hsa-miR-155-5p; hsa-miR-432-5p; hsa-miR-17-5p; hsa-miR-197-3p; hsa-miR-203a-3p; hsa-miR-320d; hsa-miR-28-5p; hsa-miR-30c-5p
	Nucleolus	GO:0005730	5	0.0097454	hsa-let-7b-5p; hsa-let-7e-5p; hsa-miR-17-5p; hsa-miR-30c-5p; hsa-miR-224-5p
	Microvesicle	GO:0072562	22	0.0113038	hsa-let-7b-5p; hsa-let-7c-5p; hsa-let-7e-5p; hsa-miR-151a-5p; hsa-miR-139-5p; hsa-miR-142-3p; hsa-miR-155-5p; hsa-let-7b-3p; hsa-miR-432-5p; hsa-miR-151b; hsa-miR-342-5p; hsa-miR-4510; hsa-miR-17-5p; hsa-miR-877-5p; hsa-miR-3138; hsa-miR-197-3p; hsa-miR-203a-3p; hsa-miR-320d; hsa-miR-28-5p; hsa-miR-30c-5p; hsa-miR-150-3p; hsa-miR-224-5p
III	Cytoplasm	GO:0005737	39	9.22e-23	hsa-miR-16-5p; hsa-miR-320a-3p; hsa-miR-486-3p; hsa-miR-486-5p; hsa-miR-93-5p; hsa-miR-185-5p; hsa-miR-103a-3p; hsa-miR-181a-5p; hsa-miR-130a-3p; hsa-miR-92a-3p; hsa-miR-629-5p; hsa-miR-130b-3p; hsa-miR-361-5p; hsa-miR-421; hsa-miR-193a-5p; hsa-miR-107; hsa-miR-20b-5p; hsa-miR-424-5p; hsa-miR-532-5p; hsa-miR-378a-3p; hsa-miR-122-5p; hsa-miR-182-5p; hsa-miR-199b-3p; hsa-miR-30e-5p; hsa-miR-30a-5p;…
	blood specific	-	3	8.70e-5	hsa-miR-486-5p; hsa-miR-92a-3p; hsa-miR-451a
	microvesicle	GO:0072562	46	6.89e-6	hsa-miR-16-5p; hsa-miR-320a-3p; hsa-miR-486-3p; hsa-miR-486-5p; hsa-miR-93-5p; hsa-miR-185-5p; hsa-miR-103a-3p; hsa-miR-181a-5p; hsa-miR-130a-3p; hsa-miR-92a-3p; hsa-miR-629-5p; hsa-miR-130b-3p; hsa-miR-4732-5p; hsa-miR-361-5p; hsa-miR-421; hsa-miR-223-5p; hsa-miR-193a-5p; hsa-miR-107; hsa-miR-20b-5p; hsa-miR-424-5p; hsa-miR-532-5p; hsa-miR-195-5p; hsa-miR-378a-3p; hsa-miR-122-5p; hsa-miR-182-5p;…
	arachnoid mater	-	41	5.81e-4	hsa-miR-16-5p; hsa-miR-320a-3p; hsa-miR-486-5p; hsa-miR-93-5p; hsa-miR-185-5p; hsa-miR-103a-3p; hsa-miR-181a-5p; hsa-miR-130a-3p; hsa-miR-92a-3p; hsa-miR-629-5p; hsa-miR-130b-3p; hsa-miR-4732-5p; hsa-miR-361-5p; hsa-miR-421; hsa-miR-193a-5p; hsa-miR-107; hsa-miR-20b-5p; hsa-miR-424-5p; hsa-miR-532-5p; hsa-miR-195-5p; hsa-miR-378a-3p; hsa-miR-122-5p; hsa-miR-122b-3p; hsa-miR-30e-5p; hsa-miR-142-5p…
	artery	-	41	5.45e-4	hsa-miR-16-5p; hsa-miR-320a-3p; hsa-miR-486-5p; hsa-miR-93-5p; hsa-miR-185-5p; hsa-miR-103a-3p; hsa-miR-181a-5p; hsa-miR-130a-3p; hsa-miR-92a-3p; hsa-miR-130b-3p; hsa-miR-4732-5p; hsa-miR-361-5p; hsa-miR-421; hsa-miR-193a-5p; hsa-miR-107; hsa-miR-20b-5p; hsa-miR-424-5p; hsa-miR-532-5p; hsa-miR-195-5p; hsa-miR-378a-3p; hsa-miR-122-5p; hsa-miR-122b-3p; hsa-miR-30e-5p; hsa-miR-142-5p; hsa-miR-451a; …
	nerve	-	41	5.45e-4	hsa-miR-16-5p; hsa-miR-320a-3p; hsa-miR-486-5p; hsa-miR-93-5p; hsa-miR-185-5p; hsa-miR-103a-3p; hsa-miR-181a-5p; hsa-miR-130a-3p; hsa-miR-92a-3p; hsa-miR-629-5p; hsa-miR-130b-3p; hsa-miR-4732-5p; hsa-miR-361-5p; hsa-miR-421; hsa-miR-193a-5p; hsa-miR-107; hsa-miR-20b-5p; hsa-miR-424-5p; hsa-miR-532-5p; hsa-miR-195-5p; hsa-miR-378a-3p; hsa-miR-122-5p; hsa-miR-30e-5p; hsa-miR-142-5p; hsa-miR-451a; h…
	skin	-	42	5.45e-4	hsa-miR-16-5p; hsa-miR-320a-3p; hsa-miR-486-5p; hsa-miR-93-5p; hsa-miR-185-5p; hsa-miR-103a-3p; hsa-miR-181a-5p; hsa-miR-130a-3p; hsa-miR-92a-3p; hsa-miR-130b-3p; hsa-miR-4732-5p; hsa-miR-361-5p; hsa-miR-421; hsa-miR-193a-5p; hsa-miR-107; hsa-miR-20b-5p; hsa-miR-424-5p; hsa-miR-532-5p; hsa-miR-195-5p; hsa-miR-378a-3p; hsa-miR-122-5p; hsa-miR-122b-3p; hsa-miR-30e-5p; hsa-miR-142-5p; hsa-miR-451a; …
	thyroid	-	42	5.41e-4	hsa-miR-16-5p; hsa-miR-320a-3p; hsa-miR-486-5p; hsa-miR-93-5p; hsa-miR-185-5p; hsa-miR-103a-3p; hsa-miR-181a-5p; hsa-miR-130a-3p; hsa-miR-92a-3p; hsa-miR-130b-3p; hsa-miR-4732-5p; hsa-miR-361-5p; hsa-miR-421; hsa-miR-193a-5p; hsa-miR-107; hsa-miR-20b-5p; hsa-miR-424-5p; hsa-miR-532-5p; hsa-miR-195-5p; hsa-miR-378a-3p; hsa-miR-122-5p; hsa-miR-122b-3p; hsa-miR-30e-5p; hsa-miR-142-5p; hsa-miR-451a; …
	cerebrospinal fluid specific	-	3	5.28e-11	hsa-miR-4732-5p; hsa-miR-1908-5p; hsa-miR-4259
	Nucleolus	GO:0005730	19	4.82e-13	hsa-miR-16-5p; hsa-miR-320a-3p; hsa-miR-93-5p; hsa-miR-103a-3p; hsa-miR-92a-3p; hsa-miR-107; hsa-miR-20b-5p; hsa-miR-532-5p; hsa-miR-182-5p; hsa-miR-30a-5p; hsa-miR-15b-5p; hsa-miR-21-5p; hsa-miR-29a-3p; hsa-miR-15a-5p; hsa-miR-25-3p; hsa-miR-99b-5p; hsa-miR-20a-5p; hsa-miR-18a-5p; hsa-miR-106b-5p
	Exosome	GO:0072562	47	3.63e-7	hsa-miR-16-5p; hsa-miR-320a-3p; hsa-miR-486-3p; hsa-miR-486-5p; hsa-miR-93-5p; hsa-miR-185-5p; hsa-miR-103a-3p; hsa-miR-103b; hsa-miR-181a-5p; hsa-miR-130a-3p; hsa-miR-92a-3p; hsa-miR-629-5p; hsa-miR-130b-3p; hsa-miR-4732-5p; hsa-miR-361-5p; hsa-miR-421; hsa-miR-223-5p; hsa-miR-193a-5p; hsa-miR-107; hsa-miR-20b-5p; hsa-miR-424-5p; hsa-miR-532-5p; hsa-miR-195-5p; hsa-miR-378a-3p; hsa-miR-122-5p; h…
	myocardium	-	42	3.27e-4	hsa-miR-16-5p; hsa-miR-320a-3p; hsa-miR-486-3p; hsa-miR-486-5p; hsa-miR-93-5p; hsa-miR-185-5p; hsa-miR-103a-3p; hsa-miR-181a-5p; hsa-miR-130a-3p; hsa-miR-92a-3p; hsa-miR-130b-3p; hsa-miR-4732-5p; hsa-miR-361-5p; hsa-miR-421; hsa-miR-193a-5p; hsa-miR-107; hsa-miR-20b-5p; hsa-miR-424-5p; hsa-miR-532-5p; hsa-miR-195-5p; hsa-miR-378a-3p; hsa-miR-122-5p; hsa-miR-122b-3p; hsa-miR-30e-5p; hsa-miR-142-5p…
	spinal cord	-	42	3.27e-4	hsa-miR-16-5p; hsa-miR-320a-3p; hsa-miR-486-5p; hsa-miR-93-5p; hsa-miR-185-5p; hsa-miR-103a-3p; hsa-miR-181a-5p; hsa-miR-130a-3p; hsa-miR-92a-3p; hsa-miR-130b-3p; hsa-miR-4732-5p; hsa-miR-361-5p; hsa-miR-421; hsa-miR-193a-5p; hsa-miR-107; hsa-miR-20b-5p; hsa-miR-424-5p; hsa-miR-532-5p; hsa-miR-195-5p; hsa-miR-378a-3p; hsa-miR-122-5p; hsa-miR-122b-3p; hsa-miR-30e-5p; hsa-miR-142-5p; hsa-miR-451a; …
	Extracellular vesicle	GO:1903561	20	2.01e-12	hsa-miR-320a-3p; hsa-miR-486-5p; hsa-miR-93-5p; hsa-miR-185-5p; hsa-miR-130b-3p; hsa-miR-361-5p; hsa-miR-421; hsa-miR-532-5p; hsa-miR-182-5p; hsa-miR-30e-5p; hsa-miR-451a; hsa-miR-30a-5p; hsa-miR-15b-5p; hsa-miR-21-5p; hsa-miR-10b-5p; hsa-miR-25-3p; hsa-miR-99b-5p; hsa-miR-20a-5p; hsa-miR-18a-5p; hsa-miR-106b-5p
	Mitochondrion	GO:0005739	36	2.01e-12	hsa-miR-16-5p; hsa-miR-320a-3p; hsa-miR-486-5p; hsa-miR-93-5p; hsa-miR-185-5p; hsa-miR-103a-3p; hsa-miR-181a-5p; hsa-miR-130a-3p; hsa-miR-92a-3p; hsa-miR-629-5p; hsa-miR-130b-3p; hsa-miR-361-5p; hsa-miR-421; hsa-miR-193a-5p; hsa-miR-107; hsa-miR-20b-5p; hsa-miR-424-5p; hsa-miR-532-5p; hsa-miR-122-5p; hsa-miR-182-5p; hsa-miR-1908-5p; hsa-miR-30e-5p; hsa-miR-30a-5p; hsa-miR-15b-5p; hsa-miR-21-5p; h…
	Circulating	GO:0005576	44	1.41e-13	hsa-miR-16-5p; hsa-miR-320a-3p; hsa-miR-486-3p; hsa-miR-486-5p; hsa-miR-93-5p; hsa-miR-185-5p; hsa-miR-103a-3p; hsa-miR-181a-5p; hsa-miR-130a-3p; hsa-miR-92a-3p; hsa-miR-629-5p; hsa-miR-130b-3p; hsa-miR-361-5p; hsa-miR-421; hsa-miR-223-5p; hsa-miR-193a-5p; hsa-miR-107; hsa-miR-20b-5p; hsa-miR-424-5p; hsa-miR-532-5p; hsa-miR-195-5p; hsa-miR-378a-3p; hsa-miR-122-5p; hsa-miR-182-5p; hsa-miR-199b-3p;…
	Nucleus	GO:0005634	40	1.29e-15	hsa-miR-16-5p; hsa-miR-320a-3p; hsa-miR-486-5p; hsa-miR-93-5p; hsa-miR-185-5p; hsa-miR-103a-3p; hsa-miR-181a-5p; hsa-miR-130a-3p; hsa-miR-92a-3p; hsa-miR-629-5p; hsa-miR-130b-3p; hsa-miR-361-5p; hsa-miR-421; hsa-miR-193a-5p; hsa-miR-107; hsa-miR-20b-5p; hsa-miR-424-5p; hsa-miR-532-5p; hsa-miR-195-5p; hsa-miR-378a-3p; hsa-miR-122-5p; hsa-miR-182-5p; hsa-miR-199b-3p; hsa-miR-1908-5p; hsa-miR-30e-5p…
	Microvesicle	GO:0072562	41	1.02e-16	hsa-miR-16-5p; hsa-miR-320a-3p; hsa-miR-486-5p; hsa-miR-93-5p; hsa-miR-185-5p; hsa-miR-103a-3p; hsa-miR-181a-5p; hsa-miR-130a-3p; hsa-miR-92a-3p; hsa-miR-629-5p; hsa-miR-130b-3p; hsa-miR-361-5p; hsa-miR-421; hsa-miR-193a-5p; hsa-miR-107; hsa-miR-20b-5p; hsa-miR-532-5p; hsa-miR-195-5p; hsa-miR-378a-3p; hsa-miR-122-5p; hsa-miR-182-5p; hsa-miR-199b-3p; hsa-miR-1908-5p; hsa-miR-30e-5p; hsa-miR-142-5p…
	vein	-	44	1.01e-5	hsa-miR-16-5p; hsa-miR-320a-3p; hsa-miR-486-3p; hsa-miR-486-5p; hsa-miR-93-5p; hsa-miR-185-5p; hsa-miR-103a-3p; hsa-miR-181a-5p; hsa-miR-130a-3p; hsa-miR-92a-3p; hsa-miR-130b-3p; hsa-miR-4732-5p; hsa-miR-361-5p; hsa-miR-421; hsa-miR-193a-5p; hsa-miR-107; hsa-miR-20b-5p; hsa-miR-424-5p; hsa-miR-532-5p; hsa-miR-195-5p; hsa-miR-378a-3p; hsa-miR-122-5p; hsa-miR-122b-3p; hsa-miR-182-5p; hsa-miR-30e-5p…
	fascia	-	36	0.0466672	hsa-miR-16-5p; hsa-miR-320a-3p; hsa-miR-486-5p; hsa-miR-93-5p; hsa-miR-103a-3p; hsa-miR-181a-5p; hsa-miR-130a-3p; hsa-miR-92a-3p; hsa-miR-629-5p; hsa-miR-4732-5p; hsa-miR-361-5p; hsa-miR-193a-5p; hsa-miR-107; hsa-miR-20b-5p; hsa-miR-424-5p; hsa-miR-195-5p; hsa-miR-378a-3p; hsa-miR-122b-3p; hsa-miR-30e-5p; hsa-miR-451a; hsa-miR-30a-5p; hsa-miR-15b-5p; hsa-miR-21-5p; hsa-miR-10b-5p; hsa-miR-29a-3p;…
	lymph node	-	36	0.0466672	hsa-miR-16-5p; hsa-miR-320a-3p; hsa-miR-486-5p; hsa-miR-93-5p; hsa-miR-185-5p; hsa-miR-103a-3p; hsa-miR-181a-5p; hsa-miR-130a-3p; hsa-miR-92a-3p; hsa-miR-130b-3p; hsa-miR-4732-5p; hsa-miR-361-5p; hsa-miR-421; hsa-miR-193a-5p; hsa-miR-107; hsa-miR-20b-5p; hsa-miR-195-5p; hsa-miR-378a-3p; hsa-miR-122-5p; hsa-miR-30e-5p; hsa-miR-142-5p; hsa-miR-451a; hsa-miR-30a-5p; hsa-miR-15b-5p; hsa-miR-21-5p; hs…
	gallbladder	-	37	0.0223724	hsa-miR-16-5p; hsa-miR-320a-3p; hsa-miR-486-5p; hsa-miR-185-5p; hsa-miR-103a-3p; hsa-miR-181a-5p; hsa-miR-130a-3p; hsa-miR-92a-3p; hsa-miR-130b-3p; hsa-miR-4732-5p; hsa-miR-361-5p; hsa-miR-193a-5p; hsa-miR-107; hsa-miR-424-5p; hsa-miR-532-5p; hsa-miR-195-5p; hsa-miR-378a-3p; hsa-miR-122-5p; hsa-miR-30e-5p; hsa-miR-142-5p; hsa-miR-451a; hsa-miR-30a-5p; hsa-miR-15b-5p; hsa-miR-21-5p; hsa-miR-10b-5p…
	testis	-	37	0.0151398	hsa-miR-16-5p; hsa-miR-320a-3p; hsa-miR-486-5p; hsa-miR-93-5p; hsa-miR-185-5p; hsa-miR-103a-3p; hsa-miR-181a-5p; hsa-miR-130a-3p; hsa-miR-92a-3p; hsa-miR-4732-5p; hsa-miR-361-5p; hsa-miR-193a-5p; hsa-miR-107; hsa-miR-20b-5p; hsa-miR-424-5p; hsa-miR-532-5p; hsa-miR-195-5p; hsa-miR-378a-3p; hsa-miR-30e-5p; hsa-miR-142-5p; hsa-miR-451a; hsa-miR-30a-5p; hsa-miR-15b-5p; hsa-miR-21-5p; hsa-miR-10b-5p; …
	bone	-	41	0.0141763	hsa-miR-16-5p; hsa-miR-320a-3p; hsa-miR-486-5p; hsa-miR-93-5p; hsa-miR-185-5p; hsa-miR-103a-3p; hsa-miR-181a-5p; hsa-miR-130a-3p; hsa-miR-92a-3p; hsa-miR-130b-3p; hsa-miR-4732-5p; hsa-miR-361-5p; hsa-miR-421; hsa-miR-193a-5p; hsa-miR-107; hsa-miR-20b-5p; hsa-miR-424-5p; hsa-miR-532-5p; hsa-miR-195-5p; hsa-miR-378a-3p; hsa-miR-122-5p; hsa-miR-122b-3p; hsa-miR-30e-5p; hsa-miR-142-5p; hsa-miR-451a; …
	tunica albuginea	-	38	0.0103866	hsa-miR-16-5p; hsa-miR-320a-3p; hsa-miR-486-5p; hsa-miR-93-5p; hsa-miR-103a-3p; hsa-miR-181a-5p; hsa-miR-130a-3p; hsa-miR-92a-3p; hsa-miR-130b-3p; hsa-miR-4732-5p; hsa-miR-361-5p; hsa-miR-193a-5p; hsa-miR-107; hsa-miR-20b-5p; hsa-miR-424-5p; hsa-miR-532-5p; hsa-miR-195-5p; hsa-miR-378a-3p; hsa-miR-122b-3p; hsa-miR-30e-5p; hsa-miR-142-5p; hsa-miR-451a; hsa-miR-30a-5p; hsa-miR-15b-5p; hsa-miR-21-5p…
	pleura specific	-	2	0.0086823	hsa-miR-16-5p; hsa-miR-130a-3p
	Endothelial cell retinal microvascular specific	-	5	0.0075371	hsa-miR-195-5p; hsa-miR-15b-5p; hsa-miR-18a-5p; hsa-miR-374a-5p; hsa-miR-210-3p
	Red blood cell specific	-	3	0.0075371	hsa-miR-16-5p; hsa-miR-451a; hsa-miR-144-3p
	uterine cervix specific	-	2	0.005278	hsa-miR-103a-3p; hsa-miR-21-5p
	kidney	-	39	0.0050136	hsa-miR-16-5p; hsa-miR-320a-3p; hsa-miR-486-5p; hsa-miR-93-5p; hsa-miR-185-5p; hsa-miR-103a-3p; hsa-miR-181a-5p; hsa-miR-130a-3p; hsa-miR-92a-3p; hsa-miR-130b-3p; hsa-miR-4732-5p; hsa-miR-361-5p; hsa-miR-193a-5p; hsa-miR-107; hsa-miR-20b-5p; hsa-miR-424-5p; hsa-miR-532-5p; hsa-miR-195-5p; hsa-miR-378a-3p; hsa-miR-122-5p; hsa-miR-30e-5p; hsa-miR-142-5p; hsa-miR-451a; hsa-miR-30a-5p; hsa-miR-15b-5p…
	adipocyte	-	41	0.004134	hsa-miR-16-5p; hsa-miR-320a-3p; hsa-miR-486-5p; hsa-miR-93-5p; hsa-miR-185-5p; hsa-miR-103a-3p; hsa-miR-181a-5p; hsa-miR-130a-3p; hsa-miR-92a-3p; hsa-miR-130b-3p; hsa-miR-4732-5p; hsa-miR-361-5p; hsa-miR-193a-5p; hsa-miR-107; hsa-miR-20b-5p; hsa-miR-424-5p; hsa-miR-532-5p; hsa-miR-195-5p; hsa-miR-378a-3p; hsa-miR-122-5p; hsa-miR-122b-3p; hsa-miR-30e-5p; hsa-miR-142-5p; hsa-miR-451a; hsa-miR-30a-5…
	small intestine	-	39	0.0038614	hsa-miR-16-5p; hsa-miR-320a-3p; hsa-miR-486-5p; hsa-miR-93-5p; hsa-miR-185-5p; hsa-miR-103a-3p; hsa-miR-181a-5p; hsa-miR-130a-3p; hsa-miR-92a-3p; hsa-miR-130b-3p; hsa-miR-4732-5p; hsa-miR-361-5p; hsa-miR-193a-5p; hsa-miR-107; hsa-miR-20b-5p; hsa-miR-424-5p; hsa-miR-532-5p; hsa-miR-195-5p; hsa-miR-378a-3p; hsa-miR-122-5p; hsa-miR-30e-5p; hsa-miR-142-5p; hsa-miR-451a; hsa-miR-30a-5p; hsa-miR-15b-5p…
	bladder	-	39	0.0037991	hsa-miR-16-5p; hsa-miR-320a-3p; hsa-miR-486-5p; hsa-miR-93-5p; hsa-miR-185-5p; hsa-miR-103a-3p; hsa-miR-181a-5p; hsa-miR-130a-3p; hsa-miR-92a-3p; hsa-miR-130b-3p; hsa-miR-4732-5p; hsa-miR-361-5p; hsa-miR-193a-5p; hsa-miR-107; hsa-miR-20b-5p; hsa-miR-424-5p; hsa-miR-532-5p; hsa-miR-195-5p; hsa-miR-378a-3p; hsa-miR-122b-3p; hsa-miR-30e-5p; hsa-miR-142-5p; hsa-miR-451a; hsa-miR-30a-5p; hsa-miR-15b-5…
	pancreas	-	39	0.0037991	hsa-miR-16-5p; hsa-miR-320a-3p; hsa-miR-486-5p; hsa-miR-93-5p; hsa-miR-185-5p; hsa-miR-103a-3p; hsa-miR-181a-5p; hsa-miR-130a-3p; hsa-miR-92a-3p; hsa-miR-130b-3p; hsa-miR-4732-5p; hsa-miR-361-5p; hsa-miR-193a-5p; hsa-miR-107; hsa-miR-20b-5p; hsa-miR-424-5p; hsa-miR-532-5p; hsa-miR-195-5p; hsa-miR-378a-3p; hsa-miR-122-5p; hsa-miR-30e-5p; hsa-miR-142-5p; hsa-miR-451a; hsa-miR-30a-5p; hsa-miR-15b-5p…
	prostate	-	39	0.0037991	hsa-miR-16-5p; hsa-miR-320a-3p; hsa-miR-486-5p; hsa-miR-93-5p; hsa-miR-185-5p; hsa-miR-103a-3p; hsa-miR-181a-5p; hsa-miR-130a-3p; hsa-miR-92a-3p; hsa-miR-130b-3p; hsa-miR-4732-5p; hsa-miR-361-5p; hsa-miR-193a-5p; hsa-miR-107; hsa-miR-20b-5p; hsa-miR-424-5p; hsa-miR-532-5p; hsa-miR-195-5p; hsa-miR-378a-3p; hsa-miR-122-5p; hsa-miR-30e-5p; hsa-miR-142-5p; hsa-miR-451a; hsa-miR-30a-5p; hsa-miR-15b-5p…
	muscle	-	42	0.0023501	hsa-miR-16-5p; hsa-miR-320a-3p; hsa-miR-486-3p; hsa-miR-486-5p; hsa-miR-93-5p; hsa-miR-185-5p; hsa-miR-103a-3p; hsa-miR-181a-5p; hsa-miR-130a-3p; hsa-miR-92a-3p; hsa-miR-130b-3p; hsa-miR-4732-5p; hsa-miR-361-5p; hsa-miR-421; hsa-miR-193a-5p; hsa-miR-107; hsa-miR-20b-5p; hsa-miR-424-5p; hsa-miR-532-5p; hsa-miR-195-5p; hsa-miR-378a-3p; hsa-miR-122-5p; hsa-miR-122b-3p; hsa-miR-30e-5p; hsa-miR-142-5p…
	bone marrow specific	-	2	0.0022282	hsa-miR-421; hsa-miR-25-3p
	endometrium specific	-	2	0.0022282	hsa-miR-199b-3p; hsa-miR-10b-5p
	brain	-	40	0.0019596	hsa-miR-16-5p; hsa-miR-320a-3p; hsa-miR-486-5p; hsa-miR-93-5p; hsa-miR-185-5p; hsa-miR-103a-3p; hsa-miR-181a-5p; hsa-miR-130a-3p; hsa-miR-92a-3p; hsa-miR-130b-3p; hsa-miR-4732-5p; hsa-miR-361-5p; hsa-miR-421; hsa-miR-193a-5p; hsa-miR-107; hsa-miR-20b-5p; hsa-miR-424-5p; hsa-miR-532-5p; hsa-miR-195-5p; hsa-miR-378a-3p; hsa-miR-122-5p; hsa-miR-122b-3p; hsa-miR-30e-5p; hsa-miR-142-5p; hsa-miR-451a; …
	colon	-	40	0.0016915	hsa-miR-16-5p; hsa-miR-320a-3p; hsa-miR-486-5p; hsa-miR-93-5p; hsa-miR-185-5p; hsa-miR-103a-3p; hsa-miR-181a-5p; hsa-miR-130a-3p; hsa-miR-92a-3p; hsa-miR-130b-3p; hsa-miR-4732-5p; hsa-miR-361-5p; hsa-miR-193a-5p; hsa-miR-107; hsa-miR-20b-5p; hsa-miR-424-5p; hsa-miR-532-5p; hsa-miR-195-5p; hsa-miR-378a-3p; hsa-miR-122-5p; hsa-miR-30e-5p; hsa-miR-142-5p; hsa-miR-451a; hsa-miR-30a-5p; hsa-miR-15b-5p…
	stomach	-	40	0.0016915	hsa-miR-16-5p; hsa-miR-320a-3p; hsa-miR-486-5p; hsa-miR-93-5p; hsa-miR-185-5p; hsa-miR-103a-3p; hsa-miR-181a-5p; hsa-miR-130a-3p; hsa-miR-92a-3p; hsa-miR-130b-3p; hsa-miR-4732-5p; hsa-miR-361-5p; hsa-miR-421; hsa-miR-193a-5p; hsa-miR-107; hsa-miR-20b-5p; hsa-miR-424-5p; hsa-miR-195-5p; hsa-miR-378a-3p; hsa-miR-122-5p; hsa-miR-122b-3p; hsa-miR-30e-5p; hsa-miR-142-5p; hsa-miR-451a; hsa-miR-30a-5p; …
	epididymis	-	40	0.0016326	hsa-miR-16-5p; hsa-miR-320a-3p; hsa-miR-486-5p; hsa-miR-93-5p; hsa-miR-185-5p; hsa-miR-103a-3p; hsa-miR-181a-5p; hsa-miR-130a-3p; hsa-miR-92a-3p; hsa-miR-130b-3p; hsa-miR-4732-5p; hsa-miR-361-5p; hsa-miR-421; hsa-miR-193a-5p; hsa-miR-107; hsa-miR-20b-5p; hsa-miR-424-5p; hsa-miR-532-5p; hsa-miR-195-5p; hsa-miR-378a-3p; hsa-miR-182-5p; hsa-miR-30e-5p; hsa-miR-142-5p; hsa-miR-451a; hsa-miR-30a-5p; h…
	esophagus	-	40	0.0016326	hsa-miR-16-5p; hsa-miR-320a-3p; hsa-miR-486-5p; hsa-miR-93-5p; hsa-miR-185-5p; hsa-miR-103a-3p; hsa-miR-181a-5p; hsa-miR-130a-3p; hsa-miR-92a-3p; hsa-miR-130b-3p; hsa-miR-4732-5p; hsa-miR-361-5p; hsa-miR-421; hsa-miR-193a-5p; hsa-miR-107; hsa-miR-20b-5p; hsa-miR-424-5p; hsa-miR-532-5p; hsa-miR-195-5p; hsa-miR-378a-3p; hsa-miR-122-5p; hsa-miR-30e-5p; hsa-miR-142-5p; hsa-miR-451a; hsa-miR-30a-5p; h…
	lung	-	40	0.0016326	hsa-miR-16-5p; hsa-miR-320a-3p; hsa-miR-486-5p; hsa-miR-93-5p; hsa-miR-185-5p; hsa-miR-103a-3p; hsa-miR-181a-5p; hsa-miR-130a-3p; hsa-miR-92a-3p; hsa-miR-130b-3p; hsa-miR-4732-5p; hsa-miR-361-5p; hsa-miR-193a-5p; hsa-miR-107; hsa-miR-20b-5p; hsa-miR-424-5p; hsa-miR-532-5p; hsa-miR-195-5p; hsa-miR-378a-3p; hsa-miR-122-5p; hsa-miR-30e-5p; hsa-miR-142-5p; hsa-miR-451a; hsa-miR-30a-5p; hsa-miR-15b-5p…
	pleura	-	40	0.0016326	hsa-miR-16-5p; hsa-miR-320a-3p; hsa-miR-486-5p; hsa-miR-93-5p; hsa-miR-185-5p; hsa-miR-103a-3p; hsa-miR-181a-5p; hsa-miR-130a-3p; hsa-miR-92a-3p; hsa-miR-130b-3p; hsa-miR-4732-5p; hsa-miR-361-5p; hsa-miR-193a-5p; hsa-miR-107; hsa-miR-20b-5p; hsa-miR-424-5p; hsa-miR-532-5p; hsa-miR-195-5p; hsa-miR-378a-3p; hsa-miR-122-5p; hsa-miR-122b-3p; hsa-miR-30e-5p; hsa-miR-142-5p; hsa-miR-451a; hsa-miR-30a-5…
	dura mater	-	40	0.0014691	hsa-miR-16-5p; hsa-miR-320a-3p; hsa-miR-486-5p; hsa-miR-93-5p; hsa-miR-185-5p; hsa-miR-103a-3p; hsa-miR-181a-5p; hsa-miR-130a-3p; hsa-miR-92a-3p; hsa-miR-130b-3p; hsa-miR-4732-5p; hsa-miR-361-5p; hsa-miR-193a-5p; hsa-miR-107; hsa-miR-20b-5p; hsa-miR-424-5p; hsa-miR-532-5p; hsa-miR-195-5p; hsa-miR-378a-3p; hsa-miR-122-5p; hsa-miR-122b-3p; hsa-miR-30e-5p; hsa-miR-142-5p; hsa-miR-451a; hsa-miR-30a-5…
IV	Circulating	GO:0005576	13	0.010787	hsa-miR-184; hsa-miR-574-5p; hsa-miR-409-3p; hsa-miR-484; hsa-let-7d-3p; hsa-miR-3120-3p; hsa-miR-485-5p; hsa-miR-206; hsa-miR-1228-5p; hsa-miR-128-3p; hsa-miR-1287-5p; hsa-miR-30c-2-3p; hsa-miR-3614-5p
	microvesicle	GO:0072562	16	0.0159679	hsa-miR-184; hsa-miR-574-5p; hsa-miR-409-3p; hsa-miR-484; hsa-let-7d-3p; hsa-miR-214-5p; hsa-miR-3120-3p; hsa-miR-485-5p; hsa-miR-206; hsa-miR-137-3p; hsa-miR-1228-5p; hsa-miR-128-3p; hsa-miR-1287-5p; hsa-miR-30c-2-3p; hsa-miR-3614-5p; hsa-miR-4516
V	blood specific	-	2	1.53e-4	hsa-miR-3615; hsa-miR-93-3p
	Mitochondrion	GO:0005739	9	0.0020502	hsa-miR-199a-3p; hsa-miR-22-3p; hsa-miR-2110; hsa-miR-1180-3p; hsa-miR-375-3p; hsa-miR-93-3p; hsa-miR-376c-3p; hsa-miR-99a-5p; hsa-miR-100-5p
	Microvesicle	GO:0072562	8	0.0081075	hsa-miR-199a-3p; hsa-miR-22-3p; hsa-miR-2110; hsa-miR-375-3p; hsa-miR-93-3p; hsa-miR-376c-3p; hsa-miR-99a-5p; hsa-miR-100-5p
	Nucleolus	GO:0005730	4	0.0081075	hsa-miR-22-3p; hsa-miR-93-3p; hsa-miR-99a-5p; hsa-miR-100-5p
	Circulating	GO:0005576	9	0.0165862	hsa-miR-199a-3p; hsa-miR-22-3p; hsa-miR-3615; hsa-miR-2110; hsa-miR-1180-3p; hsa-miR-375-3p; hsa-miR-93-3p; hsa-miR-99a-5p; hsa-miR-100-5p
	Nucleus	GO:0005634	7	0.0232738	hsa-miR-199a-3p; hsa-miR-22-3p; hsa-miR-2110; hsa-miR-1180-3p; hsa-miR-375-3p; hsa-miR-99a-5p; hsa-miR-100-5p
	Exosome	GO:0072562	11	0.02381	hsa-miR-199a-3p; hsa-miR-3074-5p; hsa-miR-22-3p; hsa-miR-3615; hsa-miR-2110; hsa-miR-1180-3p; hsa-miR-375-3p; hsa-miR-93-3p; hsa-miR-376c-3p; hsa-miR-99a-5p; hsa-miR-100-5p
	Cytoplasm	GO:0005737	5	0.0266963	hsa-miR-199a-3p; hsa-miR-22-3p; hsa-miR-375-3p; hsa-miR-99a-5p; hsa-miR-100-5p
	Extracellular vesicle	GO:1903561	3	0.0328059	hsa-miR-22-3p; hsa-miR-2110; hsa-miR-99a-5p
VI	Microvesicle	GO:0072562	9	0.0014523	hsa-miR-29b-3p; hsa-miR-181b-5p; hsa-miR-221-3p; hsa-miR-1-3p; hsa-miR-31-5p; hsa-miR-17-3p; hsa-miR-30b-5p; hsa-miR-92b-3p; hsa-miR-127-3p
	Cytoplasm	GO:0005737	7	0.0019721	hsa-miR-29b-3p; hsa-miR-181b-5p; hsa-miR-221-3p; hsa-miR-1-3p; hsa-miR-31-5p; hsa-miR-30b-5p; hsa-miR-92b-3p
	exosome	GO:0072562	7	0.0051106	hsa-miR-29b-3p; hsa-miR-181b-5p; hsa-miR-221-3p; hsa-miR-31-5p; hsa-miR-30b-5p; hsa-miR-92b-3p; hsa-miR-127-3p
	Extracellular vesicle	GO:1903561	4	0.0087891	hsa-miR-221-3p; hsa-miR-31-5p; hsa-miR-30b-5p; hsa-miR-92b-3p
	Circulating	GO:0005576	9	0.0110575	hsa-miR-29b-3p; hsa-miR-181b-5p; hsa-miR-221-3p; hsa-miR-1-3p; hsa-miR-31-5p; hsa-miR-17-3p; hsa-miR-30b-5p; hsa-miR-92b-3p; hsa-miR-127-3p
	umbilical cord specific	-	2	0.0169153	hsa-miR-31-5p; hsa-miR-127-3p
	Nucleolus	GO:0005730	3	0.0194251	hsa-miR-181b-5p; hsa-miR-221-3p; hsa-miR-31-5p
	Nucleus	GO:0005634	7	0.0194251	hsa-miR-29b-3p; hsa-miR-181b-5p; hsa-miR-221-3p; hsa-miR-1-3p; hsa-miR-31-5p; hsa-miR-30b-5p; hsa-miR-92b-3p
	Mitochondrion	GO:0005739	10	1.40e-4	hsa-miR-29b-3p; hsa-miR-181b-5p; hsa-miR-221-3p; hsa-miR-154-5p; hsa-miR-1-3p; hsa-miR-31-5p; hsa-miR-17-3p; hsa-miR-30b-5p; hsa-miR-92b-3p; hsa-miR-127-3p
